# Supplementary material for: The circulating proteomic signature of alcohol-associated liver disease
Source: JCI Insight. 2022 Jul 22;7(14):e159775. doi: 10.1172/jci.insight.159775 (PMC9431701; doi:10.1172/jci.insight.159775)
Supplement: Supplemental table 1 [file jciinsight-7-159775-s093.xlsx]

## Sheet: Sheet1
Somamer	Anova P	Control Mean	Control SD	AUD Mean	AUD SD	Mild ASH Mean	Mild ASH SD	Mod ASH Mean	Mod ASH SD	Sev ASH Mean	Sev ASH SD	Cirrhosis Mean	Cirrhosis SD
A2M	0.384243	1	0.310767	1.17	0.514572	1.32318	0.60968	1.34957	0.546219	1.15476	0.32294	1.49121	0.533288
ABL1	0.217733	1	0.113503	0.894264	0.161159	0.873922	0.130528	0.909095	0.229316	0.8019	0.156319	0.903392	0.249248
ABL2	3.72704e-14	1	0.151238	1.02802	0.205812	1.09177	0.209271	0.884598	0.281075	0.525562	0.190245	0.817543	0.225691
ACAN	0.050704	1	0.107385	1.02067	0.159612	1.15134	0.459157	1.02879	0.308534	1.38532	0.521187	1.0726	0.187072
ACE2	0.00231437	1	0.100496	1.08809	0.1885	1.14544	0.3045	1.05029	0.370523	0.903033	0.225762	0.946696	0.167087
ACP1	0.77976	1	0.417992	1.13878	0.718749	1.04095	0.781769	1.07178	0.671286	1.31538	0.683995	1.40857	1.06218
ACP5	0.0740029	1	0.1193	1.24717	0.364978	1.43867	0.358487	1.408	0.506618	1.53056	0.520001	1.16486	0.264388
ACVR1B	0.345385	1	0.127974	0.93134	0.184956	0.972437	0.253638	0.905002	0.327724	0.853536	0.344573	0.873108	0.269798
ACVRL1	0.589781	1	0.0736593	1.10837	0.167038	1.14686	0.200182	1.10492	0.183743	1.12041	0.244759	1.20403	0.379906
ACY1	1.07935e-08	1	0.337067	1.70879	1.30454	5.40664	4.2402	5.02759	2.67597	6.12517	2.99253	4.22275	3.20611
ADAM12	0.0245029	1	0.173087	1.11737	0.439689	1.06649	0.410501	1.24488	0.333573	1.44463	0.49368	1.27362	0.396372
ADAM9	9.63055e-15	1	0.227492	1.39095	0.281208	1.81542	1.09419	2.89997	1.20881	3.61638	1.22145	2.02058	0.461207
ADAMTS1	0.0871274	1	0.100116	0.909666	0.146186	0.978932	0.205128	0.989836	0.157691	1.08649	0.142722	0.935301	0.198763
ADAMTS13	0.00229166	1	0.21111	0.728009	0.232901	0.641149	0.187786	0.76746	0.405996	0.50127	0.238602	0.847865	0.399485
ADAMTS15	0.00653027	1	0.124248	0.914922	0.0903226	0.952785	0.11183	0.901375	0.139909	1.13561	0.270339	0.894333	0.0826313
ADAMTS4	0.0367467	1	0.0828045	0.916682	0.179077	0.906737	0.177895	0.936138	0.342479	0.810637	0.176215	0.851009	0.167891
ADAMTS5	0.760155	1	0.0651389	1.03094	0.126989	1.07818	0.10152	1.0603	0.262285	1.13079	0.271809	1.02966	0.153446
ADCYAP1	0.719624	1	0.276267	0.961649	0.391572	1.21134	0.99729	1.26854	0.998878	1.36273	1.10043	1.0404	0.379507
ADCYAP1.1	0.150333	1	0.155042	0.821343	0.14987	0.826383	0.164215	0.772229	0.258446	0.8123	0.316099	0.808834	0.197404
ADGRE2	8.6458e-10	1	0.113918	0.951066	0.283774	0.958921	0.213382	1.40244	0.668964	2.23523	1.10122	1.72176	0.764373
ADGRG5	0.174416	1	0.0673723	1.14051	0.171393	1.10535	0.137991	1.22236	0.344129	1.21051	0.201105	1.12979	0.144001
ADIPOQ	1.00327e-09	1	0.340234	1.4775	0.569741	1.30535	0.543919	2.41884	1.12546	3.31249	1.30733	2.01638	1.00475
ADM	0.00413593	1	0.271751	0.959003	0.141473	0.819601	0.108719	0.868712	0.165197	0.95368	0.101756	0.88538	0.128126
ADRBK1	0.283877	1	0.772796	0.806071	0.420073	0.750487	0.417981	0.891492	0.554092	1.08232	0.473913	0.925146	0.620305
ADSL	0.287113	1	0.358016	1.84124	1.1281	2.39219	1.778	2.20414	1.50661	1.98905	1.57571	1.57234	0.807589
AFM	0.000272354	1	0.157495	0.958174	0.20689	1.04912	0.233844	0.955426	0.341827	0.668999	0.156906	0.869749	0.194184
AFP	0.147221	1	0.164495	0.983469	0.138405	1.06164	0.205481	1.10169	0.199341	1.13661	0.356963	0.972445	0.0856047
AGER	1.44974e-07	1	0.366511	1.00704	0.410987	0.88937	0.330786	1.89877	1.16561	2.72436	2.16966	1.04507	0.36604
AGR2	1.1263e-11	1	0.150966	1.11655	0.171587	1.1363	0.142259	0.976801	0.144085	0.753851	0.179376	0.973366	0.21983
AGRP	5.64467e-08	1	0.288445	1.32102	0.442884	1.3235	0.376284	1.99557	0.964848	2.76791	1.27943	1.81463	0.840159
AGT	0.0236081	1	0.412341	1.01929	0.203221	1.00124	0.178231	0.949345	0.27563	0.825864	0.279852	0.844181	0.150018
AHSG	1.97462e-06	1	0.103638	0.841557	0.104375	0.853442	0.20748	0.882543	0.218826	0.553953	0.186821	0.827469	0.207357
AIF1	3.26056e-14	1	0.136756	0.971581	0.231493	1.04999	0.232463	0.736594	0.147101	0.564368	0.126285	0.759861	0.137961
AIMP1	0.00100822	1	0.183169	0.986044	0.194074	1.04627	0.193454	0.876601	0.115341	0.892797	0.145658	0.841588	0.0817123
AIP	0.0386215	1	0.157568	1.14129	0.193022	1.36622	0.41662	1.23503	0.349535	1.17924	0.368505	1.03989	0.165211
AK1	0.9916	1	0.645019	1.31208	0.784137	1.53445	1.28341	1.14737	0.80913	1.07452	0.74161	1.01528	0.519218
AKR1A1	8.08391e-05	1	0.658943	1.02344	0.378488	1.37021	0.41745	1.24957	0.408608	1.84628	0.706904	1.38016	0.578209
AKR7A2	0.86846	1	0.466112	1.19727	0.625055	1.48968	0.997985	1.37974	0.996985	1.37123	0.648339	1.19731	0.623041
AKT1.AKT2.AKT3	0.000253665	1	0.264488	0.930692	0.15258	0.961298	0.164246	0.814009	0.159717	0.759785	0.176539	0.831603	0.148695
AKT2	0.749354	1	0.151455	1.09839	0.215588	0.984482	0.197108	1.02518	0.274382	1.0232	0.15574	1.03799	0.262134
ALB	0.0219431	1	0.156753	0.889084	0.218229	0.861489	0.146316	0.712605	0.201076	0.845549	0.427796	0.720544	0.0938603
ALCAM	1.47092e-26	1	0.215136	1.21279	0.314438	1.2767	0.458539	3.3796	1.26362	5.10885	1.15013	2.38199	0.67895
ALDOA	0.0683518	1	0.315694	1.12749	0.33914	1.22463	0.350694	1.19577	0.355472	1.48592	0.567169	1.16356	0.350578
AMH	2.59324e-10	1	0.252604	0.812489	0.264263	0.931935	0.339485	0.62802	0.2412	0.392853	0.217228	0.556216	0.18087
AMICA1	0.488534	1	0.0717516	1.0297	0.150718	0.975486	0.165092	0.955795	0.202834	0.937441	0.273231	0.9771	0.17769
AMIGO2	1.64725e-17	1	0.243992	1.0715	0.286998	1.20566	0.265901	1.97897	0.698507	2.87526	0.637901	2.00083	0.704086
AMN	1.07078e-08	1	0.193494	1.02471	0.526195	0.95823	0.275476	0.78834	0.478086	0.545799	0.13352	0.840876	0.31465
ANG	3.81458e-05	1	0.284082	1.02884	0.243016	1.29332	0.334032	0.847618	0.319879	0.804397	0.282761	0.833947	0.357278
ANGPT1	0.00489709	1	0.170515	0.720803	0.205331	0.753211	0.379653	0.583662	0.191442	0.592485	0.201492	0.64401	0.206847
ANGPT2	3.69376e-22	1	0.104899	1.22345	0.653738	1.09843	0.323862	2.5041	1.44986	5.06059	2.31287	2.14361	0.80099
ANGPT4	0.100518	1	0.157995	0.872329	0.113322	0.893003	0.157087	0.93597	0.182186	0.971173	0.127497	0.849573	0.149709
ANGPTL3	0.820698	1	0.0904057	0.946208	0.133762	0.921484	0.145297	0.934548	0.176772	0.904461	0.180098	0.905432	0.177048
ANGPTL4	1.76152e-11	1	0.12297	1.50543	0.442802	1.41161	0.314891	2.0466	0.636436	2.47639	0.635108	1.61086	0.395226
ANK2	0.180861	1	0.0917723	1.11285	0.205201	1.16644	0.328277	1.15542	0.266305	1.04658	0.25798	1.22274	0.394843
ANP32B	0.34106	1	0.230892	0.948763	0.245404	1.00221	0.201713	0.948767	0.289284	1.21166	0.313266	0.998492	0.314385
ANXA1	0.512448	1	0.617565	0.925442	0.29485	0.840151	0.354239	0.798447	0.38897	1.05378	0.345999	1.08368	0.626429
ANXA2	1.90165e-10	1	0.258891	1.27774	0.213781	1.93907	1.38369	2.91784	1.83611	3.13306	1.02935	2.17712	0.797211
ANXA5	0.176659	1	0.261947	1.21581	0.584313	1.08282	0.447759	1.05529	0.274182	0.955997	0.321684	1.0028	0.124539
ANXA6	0.303986	1	0.2243	1.26007	0.222257	1.15437	0.253563	1.23869	0.355463	1.26135	0.384708	1.30983	0.17411
APCS	5.80257e-17	1	0.281861	0.865934	0.16168	0.860388	0.197743	0.469915	0.233431	0.390697	0.143205	0.49625	0.178904
APOA1	8.11687e-16	1	0.242059	0.752671	0.190829	0.824274	0.21675	0.571444	0.189067	0.267716	0.131756	0.573151	0.186068
APOB	0.00699742	1	0.535244	0.869718	0.342073	1.25831	0.943266	1.47637	0.756117	1.88412	1.38547	1.2598	0.857777
APOD	9.62736e-20	1	0.127418	1.00619	0.17458	1.11569	0.16433	0.838115	0.157401	0.515297	0.213613	0.789001	0.159748
APOE	0.000193706	1	0.538697	0.883074	0.244981	1.44336	0.620445	1.38071	0.718383	1.57722	0.795314	0.872361	0.354373
APOE.1	5.25164e-08	1	0.54268	1.13199	0.391122	1.64835	0.623795	2.00483	0.923505	2.73005	1.28067	1.33399	0.657134
APOE.2	6.26657e-06	1	0.400705	0.975717	0.245738	1.3531	0.420705	1.41754	0.425835	1.81615	0.653499	1.06738	0.395581
APOE.3	0.0161117	1	0.283033	1.0674	0.192541	1.22018	0.338689	1.35217	0.258108	1.72429	0.459733	1.17081	0.341198
APOL1	3.77251e-25	1	0.335143	0.735087	0.193109	0.791968	0.199582	0.496699	0.218156	0.193408	0.171451	0.449899	0.15192
APOM	1.9711e-12	1	0.403332	1.14551	0.40548	1.3719	0.638725	0.777682	0.479754	0.333055	0.0864986	0.910606	0.413093
APP	0.0463092	1	0.177473	0.802681	0.155438	0.768024	0.160494	0.695169	0.245948	0.749618	0.166346	0.759302	0.202055
AREG	0.260406	1	0.316556	1.46514	0.746961	1.85085	1.12928	1.89558	1.2479	1.81478	1.0931	1.52628	1.0118
ARG1	0.0815175	1	0.488836	1.33164	0.822489	1.09052	0.574494	1.17972	0.733776	2.00249	1.29171	1.41898	0.854703
ARID3A	0.69264	1	0.637039	0.788311	0.234849	0.932448	0.42201	0.831913	0.345052	0.927795	0.231025	0.883266	0.286675
ARPP19	0.709433	1	0.150371	0.982866	0.131373	0.917266	0.112661	0.965534	0.249873	0.957957	0.150743	0.932022	0.166469
ARSA	7.2413e-09	1	0.0724366	0.900645	0.135285	0.904279	0.144497	0.811335	0.122413	0.643614	0.157303	0.786895	0.152
ARSB	9.8254e-17	1	0.165992	0.940718	0.193782	1.07032	0.202354	0.764486	0.187138	0.47574	0.2036	0.727588	0.173333
ARTN	1.29558e-05	1	0.118809	0.91966	0.137279	0.945875	0.133528	0.843233	0.110372	0.765569	0.23982	0.845448	0.0786711
ASAH2	3.87171e-08	1	0.322813	1.21714	0.489697	1.11495	0.378631	0.821904	0.230767	0.5734	0.20067	0.931122	0.297877
ASGR1	0.309053	1	0.438253	0.919049	0.348959	0.784195	0.222493	0.728381	0.27535	1.03506	0.439952	0.722489	0.217178
ATP5B	2.05401e-09	1	0.26586	1.0845	0.277756	1.25927	0.264346	0.97255	0.315846	0.683757	0.213952	0.932077	0.241182
ATP5O	0.00227753	1	0.420606	1.11994	0.390168	1.7825	1.17069	2.55614	2.09289	2.35111	2.45621	3.4323	3.21739
AURKA	0.14365	1	0.0926323	1.08357	0.150757	1.18194	0.358555	1.0943	0.271307	0.95903	0.32533	1.189	0.39848
AURKB	1.03187e-10	1	0.0425733	1.09279	0.169285	1.08398	0.149135	1.011	0.191449	0.763346	0.141917	0.97846	0.131111
AZU1	0.430998	1	0.527292	1.07735	0.4716	0.994637	0.617052	0.854483	0.484697	0.996345	0.605491	0.855748	0.361407
B2M	8.53695e-18	1	0.102113	1.46358	0.440709	1.30364	0.340672	1.85588	0.606021	5.20522	3.23343	1.7571	0.407279
BAD	0.0475072	1	0.336445	1.60778	0.880214	2.04471	1.18364	2.13622	1.29768	2.16765	1.17325	1.6642	0.960943
BCAM	9.48099e-10	1	0.112913	1.30302	0.258044	1.57536	1.407	2.47385	1.37994	2.61948	0.71076	2.28113	1.341
BCAN	3.42762e-07	1	0.268638	1.11711	0.310114	1.21317	0.232871	1.99436	0.928771	2.28824	0.986035	1.9588	0.95615
BCAR3	4.42646e-16	1	0.154719	1.05344	0.19403	1.12384	0.200507	0.869559	0.199689	0.537649	0.185835	0.872369	0.21551
BCL2	0.373316	1	0.306638	0.940899	0.190986	1.05962	0.346844	1.07821	0.358596	1.05975	0.220553	0.910259	0.225314
BCL2A1	1.68076e-14	1	0.080543	0.983615	0.129731	1.00951	0.119848	0.817536	0.113093	0.70827	0.130736	0.820202	0.096132
BCL2L1	1.87862e-07	1	0.0671133	1.13498	0.161667	1.16567	0.145074	0.989388	0.144015	0.926741	0.2183	0.98915	0.0903059
BCL2L2	0.0404058	1	0.0910134	1.28557	0.242733	1.21676	0.205441	1.18108	0.124106	1.20279	0.332454	1.23873	0.223398
BCL6	5.91872e-13	1	0.0811429	1.0682	0.565971	0.980289	0.152536	0.778083	0.152446	0.551945	0.14823	0.765987	0.148243
BDNF	1.83298e-05	1	0.203095	0.773019	0.135319	0.668842	0.248354	0.613392	0.174914	0.490635	0.159157	0.687808	0.291245
BGLAP	0.799706	1	0.408089	1.03961	0.521813	0.951671	0.329305	1.02421	0.640513	1.05344	0.526303	0.845392	0.226421
BGN	4.91285e-17	1	0.192879	1.6916	0.646158	1.5555	0.551815	3.69678	1.69058	5.37863	2.08036	2.89577	1.22968
BID	5.00825e-07	1	0.178161	1.64585	0.591349	1.27885	0.423	1.64475	0.649412	2.72797	0.869655	2.37538	1.4263
BIRC3	0.211894	1	0.0921285	0.952974	0.128645	1.0562	0.267976	1.27936	0.966895	0.869906	0.312552	0.973805	0.227332
BIRC5	3.49738e-15	1	0.105653	1.09861	0.188748	1.15276	0.170637	0.922243	0.173724	0.667762	0.17332	0.923266	0.185519
BIRC7	2.48734e-06	1	0.0414555	1.19014	0.978555	0.981598	0.11727	0.885431	0.177461	0.690269	0.152671	0.946047	0.31408
BMP1	0.0210835	1	0.316108	0.780762	0.328132	0.855432	0.310615	0.819037	0.387038	1.09511	0.412877	0.588067	0.1564
BMP10	0.515848	1	0.155897	0.898372	0.167538	0.870435	0.194573	0.91195	0.267936	0.781839	0.186958	0.862582	0.233098
BMP6	3.16243e-20	1	0.053078	1.21692	0.471503	1.17287	0.395248	3.28478	1.92969	4.13289	1.06392	2.44106	0.985827
BMP7	4.79904e-16	1	0.246545	1.03792	0.356815	0.933441	0.217047	2.14737	1.37415	2.70475	1.11	1.74863	0.565977
BMPER	0.395416	1	0.22069	0.863245	0.167443	0.8424	0.131749	0.92768	0.206541	0.897224	0.148242	0.876143	0.169907
BMPR1A	1.09165e-08	1	0.142221	1.28419	0.321601	1.3538	0.409252	2.0291	0.776965	2.75699	1.16376	1.82376	0.677916
BMPR2	0.145974	1	0.0968196	1.269	0.267838	1.20838	0.141255	1.30353	0.380982	1.26208	0.314995	1.1859	0.210591
BMX	0.000396623	1	0.0870404	0.886343	0.0780325	0.98898	0.162294	0.831416	0.126644	0.811261	0.248493	0.835475	0.118201
BOC	1.6016e-09	1	0.33727	1.20364	0.382268	1.133	0.433468	1.97944	0.883896	2.52878	0.749461	1.95642	0.725577
BPI	0.173826	1	0.42786	2.02924	1.42475	1.59182	1.50462	1.57313	1.82545	2.71185	2.66694	2.10343	1.45077
BRF1	0.000820655	1	0.119492	1.20482	0.239334	1.21834	0.223404	1.11194	0.217271	0.943556	0.236789	1.11244	0.335762
BSG	9.28996e-07	1	0.0739457	0.96865	0.137793	1.00655	0.207268	0.912575	0.238631	0.690714	0.170171	0.826141	0.121122
BST1	0.000193941	1	0.515906	1.20602	0.587474	1.41689	0.45579	2.36954	1.15348	2.93654	1.35411	2.49353	1.25983
BTC	0.456843	1	0.096256	0.941872	0.247227	0.942183	0.167385	0.888559	0.222145	0.883248	0.333613	0.868456	0.178379
BTK	0.40317	1	0.601234	1.04889	0.759329	0.677589	0.473816	0.633766	0.379739	0.971115	0.676042	1.04248	0.579444
C10orf54	0.00828567	1	0.261789	1.0236	0.365258	0.957627	0.241846	0.900671	0.312007	0.714034	0.196483	0.944329	0.144019
C1QA.C1QB..C1QC	1.13688e-07	1	0.177729	0.978648	0.215354	0.869958	0.172388	1.19771	0.455729	1.46674	0.339832	1.09973	0.165185
C1QBP	2.47199e-20	1	0.0671869	1.03198	0.129178	1.03964	0.100344	0.844416	0.110052	0.653092	0.139577	0.856704	0.10472
C1R	0.000558473	1	0.367441	2.16826	1.27049	2.16807	1.3769	2.81673	0.729998	2.94446	1.23562	2.34491	0.993664
C2	0.127708	1	0.0875258	1.10224	0.142469	1.08672	0.184709	1.14177	0.126835	1.05924	0.243519	0.958451	0.168896
C3	0.257888	1	0.0407493	1.19761	0.20815	1.32173	0.340517	1.24006	0.282726	1.20056	0.306383	1.2183	0.283286
C3.1	0.67796	1	0.284902	1.11413	0.308185	1.13789	0.429933	1.16701	0.306901	1.07037	0.393361	1.13937	0.233089
C3.2	0.328951	1	0.0435786	1.02209	0.106954	1.00262	0.124758	1.05176	0.132533	1.06448	0.200084	1.11071	0.151325
C3.3	0.0107042	1	1.15229	1.18289	0.907503	1.32102	1.72098	2.97137	2.4431	2.48944	1.97081	1.99175	1.27057
C3.4	0.618435	1	0.784624	0.860534	0.334219	0.934604	0.408084	1.05488	0.503413	0.899009	0.504737	0.880935	0.340753
C3.5	0.0113367	1	0.172627	1.50018	0.366509	1.4298	0.370515	1.60832	0.420249	1.68342	0.517297	1.55724	0.401452
C4A.C4B	0.251365	1	0.526172	0.691696	0.444423	0.755481	0.672765	0.888798	0.496091	1.41362	1.34153	0.850578	0.703092
C4A.C4B.1	0.00544921	1	0.176689	0.938437	0.194733	0.861857	0.18464	0.816196	0.146295	0.732002	0.320283	0.695331	0.250522
C5	0.0160156	1	0.0789479	1.00929	0.129538	1.0688	0.175173	1.04507	0.191219	1.02975	0.231699	0.950323	0.144646
C5.1	3.47185e-06	1	0.215845	1.32073	0.466021	1.49764	0.41848	1.17722	0.598896	0.876769	0.292096	1.22406	0.364321
C5.C6	0.00130836	1	0.0800932	1.10131	0.194397	1.12686	0.240381	1.03979	0.174972	0.996548	0.189606	0.935734	0.134489
C6	0.0085818	1	0.124116	1.07963	0.14352	1.09366	0.296538	1.04866	0.249964	0.867209	0.247282	1.01987	0.213826
C7	9.71364e-19	1	0.107315	1.24353	0.440197	1.38861	0.608279	3.57065	1.08151	4.06121	1.21385	3.04312	1.26904
C8A.C8B.C8G	4.10228e-12	1	0.177338	1.30306	0.360397	1.34171	0.300986	1.0987	0.321404	0.698184	0.226259	1.06399	0.284065
C9	8.65351e-05	1	0.234422	1.39593	0.266814	1.37892	0.307952	1.12243	0.415447	1.05302	0.154547	1.2432	0.183833
CA1	0.522669	1	0.586421	1.47351	0.92448	1.92345	1.32235	1.66222	1.02465	1.51301	1.28856	1.16305	0.746446
CA10	3.15072e-05	1	0.0673191	1.0808	0.177836	1.08893	0.137351	1.0478	0.13715	0.834712	0.213318	0.973395	0.116951
CA13	0.0230524	1	0.540239	1.02984	0.690554	0.564573	0.467321	0.5226	0.43667	0.573199	0.319689	1.16981	0.837971
CA2	0.417211	1	0.440393	0.81375	0.223521	0.823836	0.274198	1.10075	0.979524	0.654176	0.246448	0.714713	0.197743
CA3	0.540807	1	0.568105	1.40752	0.643875	2.04957	1.54788	2.44188	2.75612	2.23318	2.31811	1.1904	0.491613
CA4	2.58308e-06	1	0.117462	1.18277	0.196067	1.2409	0.216601	1.12997	0.213552	0.910738	0.145995	1.1283	0.201676
CA6	1.39076e-18	1	0.299178	0.935497	0.65553	0.737728	0.409494	0.297376	0.317974	0.0366075	0.013897	0.43945	0.271729
CA7	0.497827	1	0.114438	0.875328	0.111129	0.94152	0.157795	0.934653	0.266147	0.913746	0.22466	0.908809	0.268706
CA9	0.582619	1	0.134573	0.920273	0.141061	1.01583	0.344099	1.00415	0.180559	1.01803	0.15579	1.12227	0.488825
CADM1	8.14678e-23	1	0.173533	1.30147	0.337038	1.46892	0.381553	4.36836	2.422	6.27298	2.27345	2.64683	1.04765
CADM3	0.00840212	1	0.183624	1.10019	0.2676	1.1367	0.416064	1.0059	0.301727	0.73272	0.163213	0.999826	0.570555
CALR	5.23901e-07	1	0.072534	1.09687	0.252784	1.06888	0.186923	0.931795	0.201757	0.683642	0.135285	0.956177	0.339503
CAMK1	1.46239e-13	1	0.0827249	1.06194	0.131411	1.09705	0.137929	0.943315	0.138978	0.73499	0.111439	0.91365	0.131333
CAMK1D	8.04384e-19	1	0.0952598	0.950681	0.285151	1.0855	0.263728	0.641682	0.156791	0.399515	0.185189	0.639473	0.160853
CAMK2A	0.924024	1	0.496876	0.903139	0.521601	0.901191	0.554417	0.721682	0.280525	0.914973	0.413845	0.927024	0.432942
CAMK2B	0.516428	1	0.721055	0.76827	0.282099	0.861558	0.595121	0.73688	0.318501	1.09881	0.559518	0.999573	0.550771
CAMK2D	0.795823	1	0.631088	0.811384	0.276116	0.954767	0.526323	0.839287	0.395546	0.963604	0.412763	0.94957	0.449039
CAMKK1	0.0310828	1	0.179494	0.907883	0.124713	0.937092	0.199811	0.907602	0.237957	0.755399	0.145206	0.846582	0.155162
CAPG	3.8409e-06	1	1.23939	0.501267	0.198146	0.460646	0.160354	0.646326	0.222739	1.19731	0.820023	0.662386	0.248298
CAPN1.CAPNS1	0.000986106	1	0.255758	1.20297	0.338897	1.59223	0.513345	1.48319	0.464673	1.54104	0.45093	1.40062	0.499711
CASP10	1.02027e-05	1	0.291165	0.922684	0.167484	0.847745	0.20143	0.751718	0.134048	0.684896	0.116809	0.785673	0.0793874
CASP2	0.15868	1	0.116547	0.822201	0.157665	0.857	0.169645	0.775593	0.218868	0.813793	0.393738	0.873158	0.194547
CASP3	0.00912966	1	0.416778	1.40207	0.600389	1.38476	0.768297	1.59728	0.691478	2.07724	0.716008	1.75046	1.21761
CAST	0.471877	1	0.18023	1.1278	0.466446	0.9134	0.295402	1.07683	0.503576	0.960095	0.470033	1.0407	0.260158
CAT	0.00456677	1	0.412573	1.20918	0.681528	2.03808	1.09779	1.3982	1.1077	1.02902	0.815354	1.00587	0.449844
CBX5	1.02493e-11	1	0.290562	1.03092	0.218727	1.05864	0.169517	0.927703	0.214529	0.663026	0.127964	0.890769	0.180905
CCDC80	6.25258e-16	1	0.0547058	1.24174	0.500707	1.1184	0.456278	1.88501	0.705431	3.66413	1.5263	1.71518	0.579756
CCL1	8.85586e-19	1	0.0925583	1.01448	0.19708	1.10034	0.185194	0.796393	0.164036	0.511713	0.188993	0.780694	0.159489
CCL11	0.095432	1	0.102476	1.12329	0.297278	1.049	0.289757	1.13138	0.434738	1.11414	0.316923	1.30243	0.306081
CCL13	0.84302	1	0.279686	0.862951	0.130356	0.920977	0.2165	0.900048	0.241309	0.900778	0.24186	0.864812	0.216446
CCL14	8.00894e-09	1	0.342256	1.10679	0.395527	1.11427	0.299544	1.45899	0.432746	2.39839	1.02302	1.47491	0.533639
CCL15	5.72722e-11	1	0.222821	1.66344	0.488576	2.10249	1.00927	3.34159	2.64149	4.31389	1.56809	2.29419	1.2065
CCL16	0.173261	1	0.239153	1.56709	0.597647	1.41135	0.403387	1.3841	0.652417	1.41384	0.887879	1.49212	0.585433
CCL17	0.655619	1	0.398483	0.990873	0.678784	0.793826	0.488216	0.755106	0.326494	1.16566	1.00001	1.22559	1.35647
CCL18	0.000104698	1	0.319379	1.65431	1.47012	1.09525	0.82237	1.31663	0.635691	2.66021	1.53501	1.59692	1.53702
CCL19	7.92436e-06	1	0.186691	1.75589	1.5919	1.57447	1.30738	2.97555	1.67779	2.92288	1.76815	3.06758	1.79968
CCL2	0.115189	1	0.30975	1.04053	0.185884	1.10029	0.40035	1.08487	0.164239	1.31865	0.631447	1.17999	0.414396
CCL20	0.393143	1	0.142859	0.964656	0.30456	0.969593	0.211187	1.07763	0.274379	1.11937	0.342325	0.984578	0.23735
CCL21	1.79796e-14	1	0.512942	1.35467	0.924192	1.37144	0.916981	3.55642	1.56731	4.68691	2.22435	3.61692	2.25547
CCL22	0.058502	1	0.193492	1.09177	0.427956	0.86712	0.350094	1.07141	0.596731	0.72838	0.380725	1.19181	0.501547
CCL23	3.19078e-11	1	0.196722	1.25971	0.466501	1.04807	0.216754	1.31151	0.479833	2.31275	0.911979	1.17547	0.313499
CCL23.1	1.20224e-08	1	0.398025	1.52181	0.702143	1.25582	0.495241	1.77221	0.82807	2.79281	0.828633	1.57015	0.457146
CCL24	4.32494e-06	1	0.0798056	0.894312	0.15672	0.890384	0.146647	0.756843	0.145974	0.691736	0.233537	0.81623	0.1261
CCL25	5.58063e-09	1	0.383817	1.38184	1.14513	1.2839	0.788594	3.85223	2.38665	4.00559	2.68586	5.63989	4.23128
CCL26	0.314006	1	0.163861	1.12525	0.450018	1.03351	0.175812	1.05464	0.218117	0.933828	0.171791	0.990786	0.144722
CCL27	0.792956	1	0.135659	1.09478	0.174514	1.06872	0.144073	1.10043	0.198037	1.13703	0.230791	1.10998	0.230861
CCL28	0.00482143	1	0.621589	0.71966	0.335932	0.855594	0.548898	1.12783	0.717326	1.74757	1.08233	1.13294	0.668765
CCL3	0.0108693	1	0.178896	1.15595	0.428697	1.10104	0.609187	1.06834	0.226115	1.50208	0.633017	0.962312	0.244485
CCL3L1	2.67789e-07	1	0.0654249	1.09894	0.221901	1.07402	0.146079	0.836675	0.0970613	0.869628	0.216538	0.831572	0.124689
CCL4L1	0.000970149	1	0.105686	1.69957	0.635156	1.88135	1.11392	1.28393	0.508371	1.86986	0.772743	1.45138	0.488695
CCL5	0.0263698	1	0.489344	0.784334	0.434385	0.505954	0.361512	0.50157	0.405942	0.576008	0.422559	0.748283	0.480223
CCL7	0.0544467	1	0.177659	1.11772	0.287171	1.19699	0.545393	0.984754	0.214184	1.33133	0.486651	1.28708	0.304822
CCL8	4.7536e-06	1	0.113442	0.931587	0.197016	0.957003	0.279409	0.74692	0.116053	0.711581	0.188503	0.862925	0.170373
CCNB1	0.00104192	1	0.0701375	0.940444	0.0986752	0.966325	0.17085	0.951804	0.283642	0.751806	0.18567	0.899445	0.17198
CD109	1.68983e-07	1	0.303026	1.32619	0.431326	1.2832	0.454509	2.44217	1.25682	2.27456	0.853935	2.11355	0.62683
CD163	1.1265e-25	1	0.266156	1.40359	0.573848	2.01219	0.931831	4.64486	2.6572	8.49417	2.54326	4.04836	1.6557
CD177	5.55057e-05	1	0.38882	0.900531	0.420495	1.18982	0.808304	1.4353	1.12233	2.32574	1.31726	1.36667	0.727136
CD200	6.23911e-05	1	0.0935501	1.19616	0.17837	1.20424	0.319121	1.48229	0.486118	1.55355	0.443168	1.43917	0.262534
CD200R1	4.91744e-07	1	0.121718	0.998289	0.125602	1.01931	0.132779	1.49645	0.517531	1.45507	0.558678	1.45545	0.281517
CD207	2.93057e-09	1	0.397019	0.7277	0.102872	0.709984	0.110967	0.630214	0.167949	0.549641	0.103248	0.671066	0.10191
CD209	0.0352361	1	0.470157	0.832774	0.188806	0.772759	0.162433	0.799421	0.151228	0.94264	0.231241	0.804016	0.17339
CD22	3.16066e-07	1	0.0559337	1.0228	0.125518	1.11032	0.182857	0.989036	0.127839	0.839432	0.220189	1.01443	0.204052
CD226	0.184398	1	0.132872	0.971896	0.213815	0.94393	0.150844	0.961389	0.155636	0.874086	0.148079	0.995283	0.118644
CD244	2.4307e-07	1	0.0679442	0.956305	0.114971	0.9553	0.109949	1.15959	0.240116	1.2762	0.371983	1.07178	0.135814
CD27	9.26148e-18	1	0.163392	0.8799	0.240287	0.752282	0.177106	0.587084	0.160804	0.373344	0.0864197	0.63335	0.127664
CD274	0.00227533	1	0.100065	1.64454	1.21033	1.70011	1.18501	1.90443	1.02113	2.15243	0.86734	1.92356	0.996361
CD300C	6.68886e-26	1	0.140674	1.35666	0.382334	1.52228	0.368579	2.5695	1.20205	5.65466	2.33951	2.63967	0.752597
CD33	9.29991e-10	1	0.297834	1.56944	0.510984	1.89448	0.727355	3.33209	1.88307	4.74397	2.26779	3.32023	1.28469
CD36	0.252938	1	0.153919	1.2293	0.477347	1.29429	0.634222	1.47844	0.615232	1.49589	0.75546	1.7065	0.720055
CD38	0.0125827	1	0.114135	1.00566	0.0946817	1.02432	0.0819519	1.03296	0.326142	0.844874	0.194494	1.24912	0.690946
CD4	0.489954	1	0.110645	0.901915	0.149466	0.9167	0.179815	0.849619	0.151209	0.892889	0.184863	0.892899	0.181346
CD40LG	0.103133	1	0.315624	0.938309	0.14564	1.13036	0.410278	0.991213	0.263059	0.852276	0.218442	1.02183	0.30872
CD47	0.425182	1	0.0791707	1.11827	0.150174	1.20792	0.330824	1.20658	0.291755	1.1111	0.240475	1.06118	0.173554
CD48	1.10459e-15	1	0.102545	1.23778	0.517407	1.26758	0.449045	2.20916	0.857383	2.69516	0.906477	2.00883	0.460701
CD55	4.71686e-17	1	0.167423	1.12122	0.312092	1.13338	0.31941	1.98642	1.07586	3.05321	0.996662	1.6971	0.447635
CD59	2.35657e-17	1	0.109086	1.1236	0.112487	1.12505	0.139924	1.30296	0.21542	2.30105	0.894955	1.15148	0.256129
CD5L	9.84894e-08	1	0.348511	1.06262	0.54794	1.09264	0.510624	2.45667	1.16243	2.28597	1.25861	2.49497	1.81482
CD63	4.60342e-16	1	0.100772	0.985636	0.156953	1.03366	0.161596	0.811213	0.173915	0.570409	0.198074	0.750879	0.142464
CD70	0.0201832	1	0.0720566	0.899171	0.183648	0.971075	0.300588	0.866537	0.266991	0.740253	0.149815	0.912858	0.203247
CD80	7.5913e-10	1	0.0934933	1.07038	0.131881	1.1154	0.14509	1.02254	0.130615	0.81857	0.127586	1.00459	0.122443
CD83	0.000990928	1	0.08692	1.26394	0.321628	1.09446	0.151283	1.30358	0.308199	1.36964	0.270435	1.30979	0.333014
CD84	0.219901	1	0.219554	0.948167	0.215764	0.850291	0.16237	0.889058	0.231669	0.797801	0.0874395	0.864749	0.14679
CD86	5.33136e-11	1	0.282945	1.06288	0.210548	1.15538	0.25525	1.96812	0.977902	2.32513	1.03326	2.04069	1.13715
CD93	1.05714e-15	1	0.249173	1.21498	0.377338	1.08558	0.349349	1.91978	0.624135	2.7449	0.636527	1.81959	0.516321
CD97	1.05372e-08	1	0.0686018	1.20451	0.215516	1.22868	0.189646	1.17312	0.201259	0.866545	0.139037	1.08035	0.165059
CDC2.CCNB1	2.14385e-08	1	0.0734788	0.925638	0.0797716	0.983309	0.129379	0.86219	0.136177	0.737183	0.121508	0.835329	0.11341
CDC37	0.141556	1	0.180477	1.03014	0.269846	1.34415	0.528119	1.15036	0.326235	1.32779	0.477841	1.18714	0.503947
CDC42BPB	2.64355e-13	1	0.165928	1.03451	0.225629	1.1203	0.256545	0.909342	0.375508	0.508525	0.198727	0.830752	0.253093
CDH1	0.127208	1	0.212147	1.09489	0.311666	1.07079	0.224796	1.35218	0.55783	1.24501	0.283066	1.27573	0.411261
CDH12	0.113337	1	0.194508	1.06958	0.285383	1.06394	0.284288	1.18404	0.293428	1.19972	0.217747	1.04901	0.233115
CDH15	5.36847e-16	1	0.117163	1.01003	0.164745	1.06903	0.170505	0.870399	0.238185	0.546811	0.173984	0.814897	0.191307
CDH2	0.342058	1	0.0771916	1.1153	0.233771	1.21498	0.646667	1.05559	0.262453	1.01078	0.411272	1.26873	0.721801
CDH3	1.62919e-21	1	0.193453	0.866397	0.188838	1.01814	0.194686	0.636138	0.162279	0.393877	0.134756	0.64462	0.134908
CDH5	1.38138e-08	1	0.172701	1.10137	0.352434	0.916243	0.209171	1.56185	0.564091	1.69878	0.538622	1.51345	0.432492
CDH6	6.43338e-19	1	0.184365	0.979578	0.213954	1.0285	0.177951	0.73739	0.281727	0.420729	0.144241	0.746784	0.205823
CDK2.CCNA2	0.105373	1	0.118955	0.87765	0.103847	0.908758	0.12235	0.867629	0.188381	0.838529	0.192762	0.829671	0.118937
CDK5.CDK5R1	1.43759e-06	1	0.0707436	1.02482	0.141901	1.07015	0.132899	0.969924	0.107874	0.833015	0.170726	0.985317	0.175689
CDK8.CCNC	0.00223827	1	0.141919	1.06278	0.167657	1.06998	0.182076	1.0799	0.13769	0.901553	0.116878	1.01951	0.0992088
CDKN1B	0.499468	1	0.201658	1.27516	0.535518	1.67683	1.35396	1.62718	1.53905	1.41685	0.552225	1.44505	0.633226
CDNF	0.0204662	1	0.173425	1.25867	0.354597	0.973598	0.245634	1.17488	0.583907	1.21612	0.464116	1.13945	0.340098
CDON	0.34337	1	0.27912	0.936347	0.319296	0.839408	0.230325	1.1625	0.599984	1.07198	0.519714	1.04513	0.231327
CEBPB	0.891773	1	0.24507	1.01807	0.240229	1.07653	0.39304	1.05067	0.358809	1.04325	0.285722	1.01528	0.325153
CFB	6.95054e-08	1	0.175523	1.24219	0.180827	1.25267	0.214807	1.16473	0.24722	0.953328	0.267202	1.05497	0.150404
CFC1	0.0762547	1	0.236414	1.1247	0.204629	1.19111	0.349648	1.19719	0.280414	1.30009	0.137978	1.13836	0.178078
CFD	0.0379415	1	0.109199	1.04152	0.153636	1.05717	0.192037	0.906354	0.172162	0.9708	0.236826	0.930722	0.191004
CFH	3.74132e-06	1	0.031714	1.0341	0.0918631	0.996097	0.117272	1.11188	0.15261	1.24704	0.159133	1.05778	0.105946
CFHR5	2.00505e-07	1	0.216755	1.04835	0.384985	0.972449	0.446416	0.684148	0.382231	0.479553	0.145375	0.539892	0.226129
CFI	3.1547e-13	1	0.0486899	1.03736	0.10625	0.949916	0.116449	0.859107	0.140218	0.759959	0.135802	0.824492	0.107264
CFL1	3.77113e-10	1	0.293819	0.865924	0.202543	0.862446	0.140572	0.674496	0.161392	0.562751	0.148688	0.708723	0.125172
CFP	2.15332e-05	1	0.101846	1.03665	0.112915	0.942459	0.14971	1.12974	0.2879	1.30584	0.363912	1.07828	0.107786
CGA.CGB	0.214578	1	0.533696	1.9134	1.85247	1.68915	1.63671	1.76671	1.75947	1.29066	1.59813	1.60566	0.904614
CGA.FSHB	5.0335e-06	1	0.30906	2.36588	2.55156	2.35903	2.9297	1.58971	1.54283	0.625053	0.623366	2.88978	2.73063
CGA.LHB	0.0297295	1	0.308033	2.06152	1.61344	2.21807	1.54055	1.88503	0.923362	1.33835	1.27485	2.51095	1.66547
CGA.TSHB	0.389152	1	0.460021	1.68228	1.25136	2.01426	3.28721	2.01482	1.00277	2.069	2.68898	1.46068	0.591282
CHEK1	0.00783521	1	0.0837544	1.05947	0.160018	1.12641	0.224899	1.04292	0.137275	0.900816	0.146872	1.02736	0.164903
CHEK2	0.316288	1	0.648196	0.701929	0.2734	0.93888	0.736868	0.705806	0.348187	0.837597	0.563486	0.563451	0.134235
CHGA	0.153204	1	0.312507	2.6892	3.19529	2.03347	1.7358	3.93399	6.71845	4.01649	5.42483	2.33341	1.05561
CHI3L1	2.7081e-05	1	0.381743	2.50703	2.11549	2.53829	2.71093	3.85705	3.51727	6.58788	5.59947	4.49683	2.91777
CHIT1	0.236195	1	0.276647	1.63943	0.544399	1.46284	0.527501	1.36011	0.593922	1.50927	0.54913	1.49196	0.515098
CHKB	9.78248e-19	1	0.29416	0.949888	0.232322	1.04674	0.183921	0.646597	0.27694	0.313884	0.197047	0.6547	0.232742
CHL1	0.0352223	1	0.294515	1.11763	0.285325	1.1285	0.219192	1.67901	0.833268	1.407	0.589185	1.39956	0.404759
CHRDL1	3.73482e-09	1	0.248206	1.15808	0.316439	1.06955	0.266091	1.55193	0.572373	1.98461	0.718345	1.63706	0.498686
CHST15	3.19827e-21	1	0.153765	1.31329	0.413271	1.21474	0.35039	2.51171	1.07815	3.94766	1.13336	2.16102	0.773616
CHST2	0.773024	1	0.223298	0.914179	0.148091	0.946826	0.178081	0.884212	0.124003	0.895788	0.165855	0.919278	0.158378
CHST6	0.547407	1	0.139886	0.920876	0.149658	0.938115	0.151873	0.945004	0.280311	0.865981	0.177925	0.952278	0.281373
CKAP2	0.000219271	1	0.115655	1.53754	0.450522	1.54314	0.441612	1.94313	0.675208	2.12163	0.723289	1.7163	0.544956
CKB	0.270944	1	0.522884	0.760868	0.339561	0.912297	0.686914	0.663407	0.142199	0.71806	0.238042	0.788188	0.182356
CKB.CKM	6.60776e-06	1	0.403143	1.79364	3.27381	3.27511	5.39839	1.00562	1.04984	0.389572	0.644267	0.745771	0.598644
CKM	2.59719e-10	1	0.237411	1.30431	1.41328	1.96252	2.08218	0.87004	0.528322	0.449886	0.365741	0.777977	0.307712
CLC	2.31725e-10	1	0.103464	1.09307	0.196669	1.099	0.157544	0.900657	0.171583	0.754483	0.332342	0.938185	0.210229
CLEC11A	3.78591e-16	1	0.206138	1.03729	0.213628	1.19387	0.383602	3.21314	2.15448	5.77432	3.14218	1.94986	0.880459
CLEC11A.1	2.14751e-15	1	0.247533	1.04994	0.249799	1.24465	0.438377	3.75476	2.69944	6.48879	3.95068	2.18583	1.04278
CLEC1B	4.72902e-05	1	0.349567	0.79057	0.361207	0.584381	0.314015	0.447972	0.214239	0.431629	0.18878	0.704911	0.316268
CLEC4M	0.00573161	1	0.101971	1.05194	0.145718	1.09691	0.166025	1.03908	0.113306	0.972123	0.157471	0.942834	0.116238
CLEC7A	2.12134e-05	1	0.119401	0.955615	0.173952	1.00795	0.244534	0.875119	0.206891	0.66557	0.168977	0.852673	0.223786
CLIC1	0.000133931	1	0.202748	1.0286	0.218019	0.973683	0.208355	0.924543	0.331544	0.711702	0.265119	0.882059	0.34277
CLU	4.5879e-12	1	0.168148	0.935751	0.229108	0.965206	0.208029	0.744005	0.20916	0.546368	0.141845	0.734925	0.155012
CMA1	0.956659	1	0.288593	0.989351	0.286112	1.11123	0.383303	1.10553	0.579691	1.11853	0.484615	1.05893	0.506099
CMPK1	1.67536e-17	1	0.142313	0.987987	0.212402	1.10686	0.24499	0.776823	0.238932	0.44262	0.207574	0.756119	0.208797
CNDP1	3.14563e-13	1	0.26295	0.686657	0.457729	0.558984	0.330251	0.22761	0.105315	0.153253	0.0994786	0.229875	0.134246
CNDP2	9.2632e-09	1	0.0335808	0.981838	0.145674	1.01386	0.110596	0.917475	0.122977	0.768835	0.206377	0.912977	0.0883119
CNTF	5.41434e-08	1	0.0826	0.936366	0.215396	0.911062	0.155032	0.828196	0.285034	0.619854	0.120032	0.796305	0.15583
CNTFR	9.24319e-06	1	0.174903	0.925461	0.220097	0.860204	0.231138	1.43724	0.640735	1.33387	0.546686	1.43522	0.408207
CNTN1	0.0190846	1	0.284136	0.937485	0.198702	0.838607	0.182118	1.29272	0.606347	1.01103	0.500435	1.31975	0.35808
CNTN2	2.78477e-05	1	0.169731	1.01939	0.328347	0.892943	0.237574	1.36531	0.669051	1.45617	0.516843	1.37347	0.431611
CNTN4	1.93827e-11	1	0.186681	1.02412	0.230352	1.01482	0.227711	1.94986	0.934228	2.16134	0.725141	1.62818	0.511585
CNTN5	0.00927169	1	0.114413	0.95524	0.166858	1.01769	0.362437	1.01966	0.172541	0.83583	0.171437	1.11519	0.376753
COL18A1	8.00408e-06	1	0.124768	1.33631	0.35386	1.17252	0.272194	1.50034	0.570775	2.10363	0.645355	1.36428	0.482828
COL23A1	0.120551	1	0.117289	1.07434	0.199038	1.03503	0.198715	0.933935	0.153818	0.96782	0.254092	0.92896	0.143525
COL8A1	0.723592	1	1.37545	0.531596	0.358611	0.479767	0.337711	0.442151	0.205369	0.719309	0.750114	0.946731	2.02347
COLEC11	5.29686e-19	1	0.225011	2.51916	1.68892	3.4615	4.49799	13.6669	8.59044	15.0361	5.00957	9.00087	5.05115
COLEC12	8.53259e-07	1	0.26051	0.958767	0.228645	0.997654	0.426581	1.39091	0.693424	1.6757	0.784087	1.3501	0.397019
COMMD7	0.853474	1	0.182434	1.03329	0.424792	1.01726	0.148323	1.01513	0.182082	1.07328	0.172412	1.00972	0.190205
COTL1	1.28252e-15	1	0.102862	0.98409	0.0851279	1.0047	0.0975974	0.865284	0.114857	0.723937	0.145169	0.853948	0.0758751
CPB2	2.53221e-08	1	0.144958	0.917137	0.201816	0.905309	0.196919	0.691153	0.214977	0.596789	0.175994	0.754875	0.170784
CPE	0.28267	1	0.0778033	1.02131	0.166615	0.995411	0.120148	1.06958	0.238303	0.883067	0.211095	1.02934	0.18099
CPNE1	0.967722	1	0.622427	0.820447	0.3317	0.857828	0.331092	0.948024	0.443139	0.857401	0.278214	0.831846	0.346362
CRELD1	2.07044e-06	1	0.249361	1.51946	0.441482	1.52899	0.533185	1.95883	0.640647	2.51746	0.859428	1.85064	0.690437
CRISP3	0.363721	1	0.113517	0.929143	0.111396	0.981559	0.21909	0.936541	0.236571	0.861952	0.253	0.931049	0.24022
CRK	1.54766e-10	1	0.338341	1.53056	0.464888	1.51352	0.420024	1.66414	0.488544	3.31926	1.38153	1.89391	0.686759
CRLF1.CLCF1	5.05234e-10	1	0.163822	0.9086	0.109196	0.994924	0.523219	0.793913	0.154545	0.628354	0.130938	0.832807	0.0973449
CRLF2	0.962534	1	0.117068	0.992332	0.139991	1.01811	0.169503	1.00795	0.21625	0.989873	0.133462	0.958729	0.13865
CRP	7.45514e-10	1	0.539045	3.11235	1.14276	3.00541	1.25433	4.18364	1.71895	4.99175	1.39867	3.28996	1.19218
CRTAM	0.212269	1	0.1377	0.883775	0.105089	1.08858	0.356961	0.978101	0.316247	0.858316	0.226277	0.960762	0.307014
CRYZL1	4.01699e-07	1	0.127247	0.940159	0.15653	1.0599	0.188612	0.908682	0.260789	0.764435	0.282684	0.744277	0.126065
CSF1	6.28675e-12	1	0.076517	1.2274	0.28113	1.40101	0.423348	1.81408	0.520598	2.35623	0.561075	1.7893	0.496978
CSF1R	1.93764e-23	1	0.13773	1.04455	0.163297	1.1728	0.352219	2.04588	0.770934	3.15732	1.01848	1.95366	0.613551
CSF2	0.912442	1	0.234022	0.899606	0.337153	0.914327	0.234343	0.981029	0.451762	0.991446	0.287952	1.08234	0.863304
CSF3	0.0873725	1	0.119674	1.51921	0.426909	1.38305	0.453923	1.44856	0.441005	1.19336	0.353907	1.32647	0.285512
CSF3R	3.77931e-06	1	0.151712	0.964034	0.178007	1.13204	0.191435	0.99381	0.311424	0.730687	0.183379	0.975428	0.315666
CSH1.CSH2	6.71519e-15	1	0.130608	0.937268	0.124325	0.961985	0.103606	0.831848	0.127912	0.613195	0.176949	0.816629	0.139736
CSK	0.245769	1	0.409904	1.45733	0.936268	0.973984	0.63845	1.05755	0.717055	1.48209	0.869808	1.42938	0.864667
CSNK2A1	0.0900905	1	0.213335	0.939578	0.124459	1.00767	0.202201	0.958283	0.263915	0.830283	0.161025	0.8912	0.162533
CSNK2A1.CSNK2B	0.246072	1	0.610462	1.38972	1.02251	1.45335	0.827415	1.71448	0.98965	1.89831	1.33716	1.54223	1.27337
CSNK2A2.CSNK2B	0.14853	1	0.290769	1.22731	0.590231	1.63469	1.02431	1.78215	1.30975	1.78188	1.08253	1.46647	0.918289
CSRP3	0.298717	1	0.503714	1.17423	0.383409	1.0876	0.287439	1.07881	0.30086	1.46391	0.941781	1.18653	0.252447
CST1	0.0929925	1	0.377873	1.1849	0.520081	1.04239	0.577684	0.885095	0.523701	1.1783	0.855189	1.35794	1.10065
CST2	0.139964	1	0.515149	1.51907	0.815171	1.2274	0.86502	1.34942	1.29973	1.4621	0.748588	1.72754	1.2799
CST3	4.15752e-15	1	0.279805	1.27193	0.367024	1.11759	0.246963	1.46755	0.426104	3.61057	1.97356	1.52918	0.375199
CST4	0.2215	1	0.117988	0.96468	0.155612	0.973377	0.256876	1.0381	0.207315	1.37641	1.01503	1.11762	0.44318
CST5	0.00734494	1	0.360262	1.65025	0.819152	1.34563	0.992614	1.27573	0.925811	2.13404	1.53127	2.31821	1.58885
CST6	1.42316e-05	1	0.144206	1.0993	0.500551	0.729515	0.244554	0.714535	0.425654	1.29409	0.684378	0.878571	0.224444
CST7	0.244363	1	0.143994	1.17125	0.2918	1.28917	0.432923	1.0989	0.348195	1.3317	0.497707	1.19144	0.311255
CTF1	1.55506e-08	1	0.116313	1.00933	0.120153	0.932569	0.0916318	0.879621	0.099972	0.785585	0.138845	0.905194	0.0775449
CTGF	0.0073357	1	0.156778	1.08272	0.14254	1.20518	0.288728	1.08165	0.247445	0.977648	0.263121	1.00355	0.1311
CTLA4	0.516999	1	0.160648	1.33774	1.18901	1.0346	0.237582	1.02813	0.294657	1.06197	0.660287	1.10955	0.312057
CTSA	0.153082	1	0.150978	1.03848	0.403773	1.38212	0.602235	1.28133	0.454808	0.929107	0.497183	1.32049	0.589456
CTSB	8.5545e-08	1	0.128906	1.23572	0.584005	1.20364	0.239138	1.52008	0.386271	2.02139	0.511321	1.41601	0.275254
CTSC	1.67476e-07	1	0.0627016	0.988438	0.0690172	1.04952	0.154334	0.887112	0.0800146	0.78896	0.196847	0.979211	0.304081
CTSD	2.36182e-14	1	0.29494	1.08394	0.275986	1.32659	0.434542	2.4369	0.955533	3.11525	1.3111	2.08969	1.14832
CTSE	0.226111	1	0.239829	0.90337	0.220254	1.06727	0.663207	0.872943	0.257201	0.76637	0.129413	1.00207	0.63723
CTSF	0.0217402	1	0.116397	1.01485	0.190005	0.963453	0.166489	1.036	0.263132	0.835675	0.179474	0.917985	0.208629
CTSG	0.011656	1	0.371785	1.19036	0.551567	0.979868	0.489705	1.08248	0.405739	1.61611	1.04957	1.20564	0.417838
CTSH	2.68935e-06	1	0.145867	1.45865	0.574709	1.30524	0.485149	2.29334	1.30521	2.41693	0.931262	1.8151	0.59452
CTSS	2.96499e-06	1	0.257358	1.01494	0.300067	0.913759	0.198078	1.20948	0.411723	1.36664	0.44419	1.30623	0.302482
CTSV	0.220292	1	0.315288	1.03856	0.386185	0.921817	0.350046	1.2485	0.816561	0.772775	0.350563	1.0354	0.308258
CTSZ	0.000467342	1	0.117033	1.29064	0.517162	1.69814	0.683009	1.75244	0.515906	1.78062	0.501454	1.6232	0.386082
CX3CL1	5.0635e-14	1	0.144999	1.18741	0.169861	1.35822	0.358137	2.22608	0.932711	3.02913	1.17336	1.75881	0.445808
CXCL1	0.0749136	1	0.0997605	1.03782	0.19796	1.07312	0.175312	1.06567	0.451818	0.991039	0.434038	0.986268	0.2065
CXCL10	5.67056e-05	1	0.6441	1.39653	1.03776	1.40222	0.475372	1.9204	0.966994	3.00129	2.51943	1.80705	0.617792
CXCL11	3.27681e-11	1	0.448553	1.95557	1.24457	2.38372	1.67	4.14751	2.15865	5.66837	3.49121	4.96321	3.42553
CXCL12	0.0040341	1	0.363416	0.958339	0.252442	0.892188	0.386222	1.20534	0.580114	1.26023	0.533453	1.34335	0.309966
CXCL13	8.17981e-10	1	0.52857	1.31912	0.52932	0.910866	0.317604	1.68137	0.756023	2.38674	0.955258	2.04507	0.746091
CXCL16	1.12741e-13	1	0.201441	1.31011	0.415715	1.41155	0.279514	1.69711	0.396509	2.98707	1.15878	1.46357	0.339408
CXCL3.CXCL2	0.116982	1	0.14503	1.15922	0.534989	1.23758	0.61916	1.0243	0.417022	0.907175	0.325016	1.00875	0.400247
CXCL5	4.41708e-16	1	0.0929071	1.02335	0.162683	0.97419	0.0997128	0.886477	0.10471	0.677867	0.122722	0.857114	0.0712859
CXCL6	1.7096e-24	1	0.239571	1.13701	0.47607	0.995021	0.542407	5.13009	3.03084	9.38813	3.59833	3.76161	2.68559
CXCL8	1.41462e-06	1	2.06908	0.479253	0.64679	0.421575	0.442124	1.42009	1.35589	1.49922	0.97483	0.922624	0.834547
CXCL9	0.0286454	1	0.107163	1.93218	1.62436	1.92358	1.45795	1.63602	0.799293	2.54028	1.59031	1.71232	0.939309
CYCS	0.615843	1	0.161574	0.95214	0.141943	0.94487	0.165926	0.967003	0.167115	0.891628	0.122949	0.901315	0.173571
CYP3A4	0.248191	1	0.20779	0.964793	0.314069	1.06676	0.432869	1.10466	0.32938	1.27584	0.584945	0.842599	0.279964
DAPK2	9.78831e-07	1	0.163136	0.997762	0.201117	0.992782	0.211661	0.857481	0.136468	0.640363	0.14722	0.877548	0.316793
DBNL	1.98084e-05	1	0.33321	0.928079	0.126682	0.866066	0.212391	1.08352	0.478241	1.22471	0.311798	0.876204	0.178623
DCN	1.54523e-09	1	0.0977361	1.42032	0.318015	1.51	0.451234	2.618	1.20718	2.49624	0.795532	2.17117	0.74139
DCTN2	0.000155961	1	0.0930592	1.11498	0.124068	0.98751	0.102568	1.04999	0.169939	0.87387	0.260306	1.09238	0.130905
DCTPP1	1.292e-14	1	0.114009	1.1825	0.303938	1.31036	0.227151	1.80438	0.473835	2.17151	0.587628	1.49249	0.308453
DDC	0.256775	1	0.0587409	0.987203	0.243199	1.1218	0.237843	1.04026	0.200047	0.970702	0.335638	1.08846	0.28855
DDR1	0.951862	1	0.0836025	1.0411	0.19167	1.0153	0.14264	0.947784	0.111607	1.05763	0.430905	1.01951	0.206788
DDR2	7.20069e-13	1	0.0491151	0.973576	0.152786	0.991737	0.13294	0.838227	0.0831263	0.65201	0.153557	0.799245	0.104322
DDX19B	0.123458	1	0.454896	1.13673	0.432077	0.995589	0.325927	1.01414	0.415099	1.35261	0.410328	1.19552	0.542812
DHH	0.320501	1	0.234874	1.20334	0.415316	1.36363	0.522646	1.46891	0.641734	1.37534	0.537399	1.1851	0.459084
DIABLO	7.76615e-06	1	0.136141	0.97581	0.12245	1.00693	0.164077	0.952927	0.207501	0.775077	0.152057	0.908695	0.165693
DKK1	3.46673e-06	1	0.28611	0.70434	0.200062	0.700887	0.27034	0.612388	0.23135	0.430726	0.152015	0.676799	0.224263
DKK3	1.17475e-16	1	0.168886	1.35734	0.383279	1.21864	0.350696	2.19447	0.952527	3.65391	1.48838	1.88008	0.614015
DKK4	0.00102081	1	0.310378	0.744087	0.226288	0.691736	0.273941	0.697051	0.294519	0.500631	0.167759	0.747278	0.259006
DKKL1	1.25699e-18	1	0.144745	0.995159	0.18394	1.08687	0.161535	0.783473	0.204758	0.46348	0.209284	0.77402	0.194758
DLL1	5.56816e-18	1	0.125145	1.16799	0.205443	1.10998	0.208373	1.65115	0.439517	2.16728	0.590207	1.59789	0.37331
DLL4	0.117549	1	0.482025	0.964073	0.469246	0.765383	0.302026	0.746789	0.364477	0.630881	0.261302	0.810331	0.378426
DNAJB1	0.7254	1	0.438431	0.871599	0.260784	0.868505	0.285721	0.862321	0.281308	0.888225	0.238561	0.779989	0.13691
DNAJC19	0.00780718	1	0.0901359	0.895519	0.0733065	0.967645	0.145939	0.883417	0.12541	0.847381	0.140804	0.851091	0.11127
DPP7	2.94701e-11	1	0.0934053	0.970728	0.11687	1.05466	0.152253	0.863959	0.0899911	0.688847	0.198351	0.812168	0.091484
DPT	0.00812766	1	0.121687	1.14837	0.292007	0.832238	0.226279	1.16028	0.555457	1.0559	0.379034	1.35855	0.544666
DSC2	3.11783e-09	1	0.137708	1.28177	0.301524	1.04013	0.205645	1.49522	0.752014	3.00956	1.88699	1.51189	0.648609
DSC3	0.729433	1	0.151098	0.930143	0.146761	0.895716	0.150557	0.954148	0.284465	0.878411	0.225356	0.980208	0.204613
DSCAM	0.0527942	1	0.0640383	1.11585	0.160639	1.1648	0.199003	1.34673	0.257572	1.20749	0.351015	1.28581	0.274525
DSG1	1.00797e-18	1	0.0833333	1.01731	0.213258	1.14791	0.251184	0.800823	0.164483	0.510657	0.178174	0.781389	0.148377
DUSP3	0.174422	1	0.666174	1.25933	0.847231	0.836704	0.572428	0.791956	0.583693	1.51354	0.942991	1.38343	0.882612
DYNLL1	0.838513	1	0.110546	0.958645	0.267781	1.03334	0.392485	1.22884	0.925482	1.30109	1.58727	0.884941	0.196975
DYNLRB1	0.229251	1	0.293123	2.20645	1.5869	1.32406	1.11193	1.10962	0.703955	2.00204	1.4551	1.85565	1.44205
DYRK3	8.01582e-12	1	0.173899	1.01156	0.216428	1.0337	0.213482	0.816696	0.130584	0.563902	0.142377	0.826471	0.285326
ECE1	3.79818e-15	1	0.124991	0.89052	0.186239	0.823486	0.127354	0.670537	0.161552	0.453531	0.159611	0.68917	0.17636
ECM1	0.126667	1	0.348395	0.9291	0.499411	0.913613	0.296151	1.09405	0.420768	1.18553	0.593842	1.00732	0.340146
EDA	0.0736087	1	0.529162	0.855058	0.146631	0.828527	0.177843	0.872786	0.197189	0.714272	0.295321	0.811996	0.194102
EDA2R	6.12775e-09	1	0.061657	1.13486	0.131587	1.23167	0.679675	1.25169	0.208445	2.02759	0.846437	1.23093	0.209726
EDAR	0.000182689	1	0.128327	0.821021	0.305772	0.669144	0.204458	0.560964	0.246173	0.639526	0.200378	0.577987	0.180422
EEF1B2	0.613509	1	0.301842	1.0806	0.361588	1.49558	1.08049	1.23251	0.47707	1.27245	0.572205	1.21472	0.503456
EFEMP1	3.93891e-27	1	0.0707803	1.26902	0.354875	1.20161	0.3478	3.22834	1.5777	5.04226	1.06107	2.26471	0.926003
EFNA2	4.87358e-16	1	0.0827333	1.137	0.160537	1.02171	0.156018	1.43618	0.415542	1.97482	0.607032	1.29271	0.278968
EFNA3	5.15644e-06	1	0.140492	1.18365	0.200595	1.05493	0.20943	1.32793	0.244783	1.38316	0.316838	1.407	0.31316
EFNA4	2.9147e-15	1	0.230348	1.20916	0.255067	1.1367	0.216894	1.59386	0.479692	2.99048	1.32945	1.5848	0.417766
EFNA5	1.53476e-15	1	0.192367	1.33548	0.278657	1.08607	0.291773	1.78961	0.679285	2.86155	0.99467	1.68254	0.39606
EFNB1	3.83344e-08	1	0.117513	0.94212	0.0944576	0.870216	0.0973007	0.870958	0.0755441	1.28817	0.365426	0.903835	0.105439
EFNB2	4.46352e-14	1	0.245625	1.62983	0.38572	1.44702	0.40062	2.25503	0.921833	4.00526	1.89284	2.40664	0.863417
EFNB3	0.00596163	1	0.149633	0.918331	0.244861	0.880998	0.22229	1.09309	0.399581	1.17374	0.282314	1.02861	0.373177
EGF	0.0211352	1	0.252702	0.842634	0.220556	0.722562	0.217836	0.664826	0.189798	0.688031	0.163938	0.773205	0.211049
EGFR	0.651904	1	0.205687	0.888684	0.241397	0.862882	0.174513	1.02897	0.388902	0.901626	0.149361	0.971775	0.250795
EGFR.1	0.319065	1	0.184463	1.0779	0.496928	1.27733	0.769078	1.15887	0.628184	0.888153	0.38672	0.898294	0.169616
EHMT2	0.00208423	1	0.107344	1.03335	0.212872	1.07315	0.191461	1.1497	0.424713	0.65426	0.124581	1.00903	0.295186
EIF4A3	0.738373	1	0.282781	0.892794	0.2185	0.888365	0.186487	0.921217	0.267355	0.818818	0.146258	0.835023	0.180201
EIF4EBP2	1.79633e-05	1	0.208511	0.730484	0.223183	0.740094	0.255342	0.570701	0.186475	0.530807	0.167565	0.643828	0.159282
EIF4G2	0.0143301	1	0.396242	1.50655	1.03264	1.13494	0.759654	1.17919	0.717963	2.25511	1.01579	1.70214	1.03607
EIF4H	0.0372478	1	0.445476	1.14737	0.568259	0.77441	0.563383	0.837541	0.562679	1.42728	0.796529	1.31912	0.818215
EIF5	0.200923	1	1.27216	1.14847	0.746563	1.08442	0.767382	0.911529	0.472603	1.33636	0.65897	1.15792	0.533868
EIF5A	0.82516	1	0.40801	1.16086	0.480971	1.2131	0.60347	1.31046	0.686809	1.25422	0.700076	1.09185	0.437963
ELANE	0.0385835	1	0.470031	1.11354	0.630518	0.804658	0.304221	0.755663	0.308129	0.705754	0.451856	0.793727	0.309588
ENG	2.33934e-16	1	0.237719	1.44019	0.420884	1.45604	0.369387	2.96552	1.10928	3.21932	0.939242	2.5493	0.692211
ENO1	0.114139	1	0.35563	1.15619	0.679347	1.4241	0.613594	1.47285	0.647259	1.60186	0.637745	1.44867	0.82886
ENO2	0.00145853	1	0.228129	0.890807	0.163573	0.970054	0.321089	0.945614	0.314419	0.619127	0.123854	0.880762	0.317254
ENPP7	6.67881e-11	1	0.334137	4.02771	2.51041	8.99007	5.81449	13.0538	8.629	12.955	5.94294	7.36818	3.68525
ENTPD1	2.05701e-11	1	0.106117	1.01812	0.210444	1.13233	0.255931	0.845752	0.167172	0.622704	0.400753	0.839862	0.160923
ENTPD3	0.0218942	1	0.170173	0.92421	0.155667	0.99259	0.202765	0.879541	0.141837	0.831956	0.173375	0.854173	0.0895911
ENTPD5	5.28793e-14	1	0.338177	0.934681	0.222107	1.04036	0.279354	0.734943	0.231978	0.45723	0.119963	0.739293	0.237129
EPB41	0.136823	1	0.510721	1.12796	0.835258	1.86934	1.49323	1.59109	1.39087	0.921448	0.637125	0.987331	0.697151
EPHA1	0.0563206	1	0.0739376	1.17288	0.190089	1.19998	0.265957	1.16492	0.411588	0.935644	0.257368	1.16183	0.389814
EPHA10	0.690399	1	0.17137	0.886232	0.119976	0.94731	0.533687	0.91181	0.150596	0.946394	0.219218	0.937345	0.141239
EPHA2	1.41033e-22	1	0.149238	1.97495	0.592641	1.68166	0.697595	3.44668	1.29044	8.27977	4.03895	3.09946	1.01086
EPHA3	4.32043e-08	1	0.0840764	0.857151	0.147258	0.878548	0.173298	0.791899	0.256433	0.634436	0.140698	0.79879	0.109053
EPHA5	0.00797284	1	0.0893951	1.06173	0.154707	1.05088	0.337282	1.19945	0.338452	1.33647	0.439168	1.27108	0.286829
EPHB2	2.03585e-17	1	0.170436	1.116	0.141615	1.23369	0.236268	2.04881	0.989053	2.6104	0.855808	1.56987	0.343108
EPHB4	2.96664e-07	1	0.0956647	1.00638	0.141168	1.10268	0.184721	0.933204	0.135585	0.829146	0.13534	0.876274	0.119493
EPHB6	1.26908e-21	1	0.1203	1.1194	0.219199	1.02337	0.167784	1.80773	0.59738	2.74637	0.718367	1.56617	0.419113
EPO	0.0809077	1	0.253624	1.89598	1.10278	2.05432	1.55424	3.37554	3.14401	1.56636	1.50581	2.43791	1.60751
EPOR	5.80517e-06	1	0.0863099	1.09625	0.397479	1.11342	0.236587	0.943238	0.218326	0.779731	0.16823	0.940887	0.185685
EPS15L1	0.213267	1	0.513916	1.01999	0.378895	0.815381	0.25072	0.775206	0.280538	0.995771	0.377045	1.0694	0.394645
ERAP1	9.74729e-05	1	0.398407	1.34793	0.418399	1.42691	0.365561	2.0864	0.982359	2.0601	0.629259	1.76472	0.578734
ERBB2	0.0636651	1	0.0948021	1.12782	0.194131	1.21141	0.232479	1.14954	0.232256	1.08065	0.256199	1.10008	0.17386
ERBB3	1.46775e-05	1	0.195312	1.01504	0.273096	1.0788	0.205563	1.38361	0.434293	1.48716	0.305944	1.10214	0.316304
ERBB4	2.47365e-05	1	0.0878947	0.890426	0.214883	0.891881	0.18475	0.898073	0.263051	0.701782	0.173248	0.809614	0.109497
EREG	0.328494	1	0.157273	0.864977	0.223228	0.895878	0.286193	0.826924	0.254305	0.8074	0.278558	0.803195	0.165708
ERP29	1.08563e-14	1	0.15503	1.07537	0.31285	0.987504	0.226547	0.750037	0.356394	0.348623	0.0670042	0.775562	0.315778
ESAM	8.03225e-09	1	0.0886721	0.95694	0.195848	0.903655	0.209041	1.03857	0.2217	1.51742	0.450261	1.13105	0.241186
ESD	0.00540948	1	0.169542	1.13106	0.326811	1.23569	0.400801	0.982071	0.347527	0.895352	0.354851	0.962711	0.184968
ESM1	8.96503e-10	1	0.214648	1.38862	0.496244	1.26169	0.474678	2.57333	1.80723	2.8877	1.31734	2.18534	0.91056
ESR1	0.0160307	1	0.190374	0.943787	0.138763	0.983853	0.175188	0.876356	0.140656	0.828368	0.141009	0.889966	0.123307
ETHE1	8.327e-16	1	0.178747	1.0464	0.185194	1.14938	0.203882	0.856594	0.136136	0.591246	0.179556	0.880797	0.197619
F10	0.00337885	1	0.18923	0.901694	0.174124	0.900848	0.223393	0.75453	0.213066	0.754283	0.165834	0.782961	0.132544
F10.1	0.00575625	1	0.276052	0.879057	0.174763	0.909926	0.218591	0.760211	0.188905	0.751614	0.178228	0.768978	0.0951689
F11	1.66276e-17	1	0.0940958	0.670602	0.175113	0.666731	0.170983	0.455417	0.122034	0.277664	0.0961091	0.482286	0.149686
F2	0.39286	1	0.48563	0.898011	0.468749	0.97001	0.378223	0.869488	0.469	0.70357	0.349236	0.803795	0.471198
F2.1	0.8351	1	0.466823	0.881534	0.461905	0.95548	0.419321	0.901442	0.407351	0.770299	0.300269	0.814649	0.382787
F3	0.00467879	1	0.139369	1.68251	0.51265	1.39603	0.401569	1.50664	0.446016	1.24664	0.458743	1.51357	0.368595
F5	3.92423e-10	1	0.392764	1.37636	0.309564	1.44522	0.377221	0.914149	0.428003	0.688542	0.28133	1.0291	0.297037
F7	7.9591e-14	1	0.159284	1.03797	0.214932	1.10091	0.163092	0.849932	0.337268	0.543208	0.119782	0.800031	0.19992
F9	9.22671e-07	1	0.12966	1.12913	0.267979	1.09053	0.245389	0.786721	0.182986	0.717572	0.152813	0.85556	0.230904
F9.1	3.98621e-06	1	0.125415	1.123	0.267265	1.09713	0.243949	0.797643	0.200321	0.747299	0.145856	0.86813	0.226253
FABP1	2.20435e-05	1	0.168435	2.31238	2.306	3.6774	2.57602	2.81506	1.03547	4.12749	2.00142	3.26295	2.25248
FABP3	5.92764e-14	1	0.221226	1.55654	1.01002	1.7674	1.13543	3.13878	2.2751	10.8519	6.47841	2.58879	1.94763
FABP5	6.80473e-06	1	0.0842121	0.997997	0.154016	1.01729	0.130266	0.979818	0.368332	0.737934	0.190054	0.904075	0.171849
FAM107A	4.70696e-13	1	0.0670857	0.97801	0.0787104	0.969755	0.0991874	0.860342	0.0935154	0.76934	0.115763	0.854422	0.0601726
FAM107B	0.000254496	1	0.138049	1.10653	0.191467	1.03518	0.200141	1.04069	0.264534	0.887012	0.246567	1.1069	0.297698
FAM3B	0.000209545	1	0.122286	1.05601	0.274566	1.07916	0.518813	1.1198	0.398964	1.59753	0.917783	1.56797	0.642185
FAM3D	0.360267	1	0.369494	0.863583	0.251237	0.944126	0.366011	0.834868	0.312083	0.783373	0.266088	0.947717	0.487321
FAP	1.71062e-19	1	0.263456	0.991099	0.195907	0.983365	0.237485	2.36839	0.892087	3.18903	1.10831	1.51412	0.622772
FAS	5.02553e-16	1	0.175418	1.48834	0.369085	1.36457	0.403844	2.46445	0.905207	3.51193	1.1339	2.06446	0.68033
FASLG	0.0291686	1	0.282595	1.11738	0.269556	1.10684	0.449333	1.46217	0.444787	1.33163	0.480782	1.28688	0.314916
FCAR	0.0138655	1	0.0657144	1.07183	0.152282	1.06701	0.143256	1.00927	0.161493	0.918929	0.202188	0.96575	0.0889025
FCER2	0.000249304	1	0.165269	1.03853	0.388282	0.838055	0.28263	1.61068	0.715734	1.46205	0.718233	1.55501	0.537956
FCGR1A	0.0198431	1	0.192054	1.05745	0.363563	0.941969	0.220898	1.17056	0.315876	1.34629	0.492277	1.21715	0.486177
FCGR2A	0.0233982	1	0.827533	1.29223	1.32411	1.2183	0.969264	6.09152	4.6075	7.93019	6.93417	3.63629	2.34352
FCGR2B	2.23724e-07	1	0.804956	1.26018	1.01605	0.994082	0.583069	3.73337	2.32215	3.14092	2.18314	2.23152	0.971602
FCGR3B	1.10865e-23	1	0.371789	1.35128	0.489815	1.89449	0.851968	3.99835	1.74197	6.55934	1.66428	3.19429	0.994601
FCN1	0.188587	1	0.109453	0.982533	0.184458	1.01834	0.211847	0.951851	0.212703	0.886962	0.307788	0.910844	0.118002
FCN2	2.47227e-16	1	0.126398	1.08956	0.186883	1.15436	0.186354	0.739415	0.1869	0.602113	0.28366	0.794121	0.183966
FCN3	0.0101886	1	0.282803	0.877331	0.206976	1.07646	0.337903	0.767669	0.304965	0.850394	0.239952	0.700118	0.260747
FCRL3	0.887014	1	0.235819	0.944196	0.16358	0.929059	0.109822	0.910314	0.128654	0.94974	0.452621	0.944299	0.220324
FER	0.135439	1	0.788783	1.21123	0.891769	0.645808	0.538335	0.619072	0.521988	1.19633	0.856937	1.19138	0.800321
FETUB	1.82272e-15	1	0.246998	0.845226	0.339556	0.657329	0.191387	0.478886	0.198258	0.218056	0.116186	0.652825	0.219212
FGA.FGB.FGG	0.00112087	1	0.366212	1.96071	1.16636	1.85838	1.48443	2.37949	2.01561	2.92334	1.22928	2.5815	1.22839
FGA.FGB.FGG.1	0.00134038	1	0.0921335	1.60223	0.801793	1.64038	1.20583	1.71843	0.749775	2.22687	0.929465	1.47075	0.451316
FGF1	1.49645e-11	1	0.147696	0.950481	0.192003	0.934041	0.171788	0.804772	0.168537	0.634274	0.157494	0.883998	0.214007
FGF10	6.8933e-08	1	0.116255	1.01546	0.173136	1.00766	0.102449	1.01133	0.162796	0.797915	0.189434	0.905567	0.123243
FGF12	0.242323	1	0.154868	0.844603	0.111372	0.906254	0.174226	0.872716	0.268006	0.806108	0.223627	0.852881	0.204001
FGF16	0.0893193	1	0.28127	1.31137	0.522794	1.60397	0.787002	1.75514	0.964176	1.67777	0.695071	1.30592	0.595374
FGF17	1.35392e-10	1	0.0820833	0.932666	0.157594	0.922174	0.138702	0.792276	0.169684	0.674905	0.142839	0.792174	0.101699
FGF18	0.824012	1	0.342668	0.911538	0.465062	0.815039	0.206716	0.85254	0.281629	1.04513	0.681972	1.06657	0.776291
FGF19	8.62407e-05	1	0.38788	0.972597	0.462938	1.05096	0.630821	2.74109	2.65723	4.14623	5.04298	1.71824	1.66715
FGF2	0.322316	1	0.467302	1.69222	1.11301	2.08802	2.11615	1.58717	1.08278	1.78242	2.19186	1.94225	1.43424
FGF20	0.0528135	1	0.101933	0.941791	0.150432	0.93851	0.200807	1.10863	0.369296	1.18717	0.367831	1.14717	0.321739
FGF23	6.4366e-10	1	0.749748	0.785554	0.0988528	0.926983	0.418806	1.34216	0.533564	1.9642	0.845561	1.32374	0.617628
FGF4	0.12817	1	0.140563	0.85969	0.16026	0.862704	0.172943	0.811722	0.217173	0.782127	0.161442	0.821634	0.178602
FGF5	0.0382401	1	0.112252	1.01836	0.153593	0.994097	0.194126	1.12027	0.249201	1.14969	0.225798	1.10306	0.210226
FGF6	0.814313	1	0.136196	1.09238	0.509655	1.21346	0.457191	1.16669	0.320357	1.6502	2.35467	1.34341	0.999566
FGF7	4.27443e-17	1	0.198722	1.41544	0.440503	1.56759	0.826713	2.3634	0.693298	4.72064	1.99552	1.77576	0.630739
FGF8	0.00100466	1	0.0888192	0.983951	0.22348	1.02288	0.16834	0.925177	0.151465	0.787821	0.201862	0.869842	0.0975234
FGF8.1	0.529036	1	0.239252	0.997481	0.232133	1.28341	0.677034	1.11922	0.398416	1.22848	0.590131	1.01432	0.342449
FGF9	7.06985e-06	1	0.0812283	1.01952	0.308444	0.882008	0.151577	0.860241	0.200997	0.706859	0.127598	0.902588	0.135547
FGFR1	4.43702e-20	1	0.0892591	1.04035	0.173948	0.949513	0.204672	1.67991	0.52242	2.28003	0.787415	1.62391	0.460488
FGFR2	0.577361	1	0.0409688	1.02995	0.138784	1.51997	1.33032	1.29877	0.714663	1.01968	0.468231	1.3953	1.19348
FGFR3	0.00194726	1	0.0387545	1.03066	0.178475	1.06659	0.166382	0.940874	0.103004	0.862985	0.241664	0.954627	0.173151
FGFR4	2.61447e-05	1	0.131415	1.01089	0.143975	0.978689	0.11497	0.894634	0.08123	0.770175	0.347573	0.857575	0.138495
FGG	0.000113181	1	0.13191	1.89456	1.24162	1.89953	1.69316	2.15942	1.27664	3.08681	1.37218	1.78314	0.693743
FGR	0.217483	1	0.530852	1.0341	0.920398	0.744708	0.301118	1.10006	0.744204	1.28142	1.02428	1.55357	2.7077
FIGF	7.09556e-06	1	0.126093	1.20154	0.368632	1.12585	0.273965	1.57945	0.621843	1.79266	0.542383	1.48931	0.396959
FLRT1	0.00543502	1	0.0848519	1.16601	0.218121	1.31174	0.354032	1.17215	0.336714	0.997067	0.332551	1.03385	0.170423
FLRT2	8.09453e-19	1	0.249353	1.52942	0.409452	1.34882	0.476076	2.89599	1.13326	3.92097	1.26236	2.76089	1.20786
FLRT3	7.15087e-23	1	0.27736	1.76087	0.494292	1.94649	0.782675	4.52637	1.70193	7.41383	2.01905	3.15608	1.07131
FLT3	5.0348e-20	1	0.14835	1.07046	0.217863	1.16336	0.207908	0.779583	0.195751	0.493356	0.191436	0.80399	0.1938
FLT3LG	0.000961177	1	0.0903635	1.0994	0.13918	1.07459	0.150398	1.1541	0.422986	0.786576	0.151303	1.05082	0.392269
FLT4	8.02317e-14	1	0.30553	0.984299	0.274184	0.99428	0.361028	1.90763	0.631308	2.3385	0.571518	1.64138	0.731542
FN1	0.505952	1	0.228183	1.07732	0.309981	1.02843	0.378776	0.951184	0.428979	1.15339	0.338434	0.921571	0.275052
FN1.1	0.0817385	1	0.160367	1.04284	0.204703	1.04946	0.266454	0.87356	0.221053	0.974375	0.204746	0.876805	0.173156
FN1.2	0.148715	1	0.250701	1.00421	0.295302	0.996647	0.388407	0.709672	0.231716	0.880198	0.270212	0.840958	0.2629
FOLH1	0.0388615	1	0.195736	0.976061	0.32751	1.17084	0.588298	1.55886	0.769093	1.49604	0.817317	1.21721	0.45113
FRZB	1.28938e-07	1	0.0806342	1.24553	0.7526	1.00183	0.204803	1.79709	0.81661	2.25864	1.01557	1.78085	1.01429
FST	0.138137	1	0.0763046	1.07982	0.127975	1.17869	0.300528	1.06973	0.179171	0.978871	0.207621	1.0834	0.404857
FSTL1	4.64837e-21	1	0.227554	1.28367	0.381754	1.26794	0.349405	2.25864	0.634706	3.6977	1.01365	1.8331	0.498682
FSTL3	9.06824e-27	1	0.128634	1.7092	0.685779	1.75747	0.585513	5.3888	2.3171	14.3715	4.51215	4.17187	2.29918
FTCD	0.0632814	1	0.811478	3.21306	4.75874	5.2536	4.52526	3.301	2.75874	1.9394	0.952037	3.69534	3.81
FTH1.FTL	0.000132028	1	0.434575	2.33617	1.55985	3.50431	2.54838	3.99754	4.12794	6.7133	3.6421	1.67731	1.95971
FUT3	1.80245e-10	1	0.294061	0.897985	0.165453	1.02458	0.287662	1.62536	0.739358	2.03919	0.818346	1.37063	0.307927
FUT5	4.33587e-10	1	0.4159	2.23036	0.790417	2.74167	1.5213	4.26082	2.35876	5.43429	2.28877	2.9407	0.969359
FYN	0.203634	1	0.547142	1.16008	0.862709	0.794067	0.778095	0.669873	0.456516	0.919527	0.797243	1.30138	0.81904
GAPDH	0.685138	1	0.532018	0.784349	0.412801	1.00537	0.560543	0.853277	0.669854	0.607112	0.376166	0.695359	0.411736
GAS1	3.36701e-27	1	0.10774	1.18287	0.162115	1.07841	0.135758	1.72142	0.462636	3.16055	0.955827	1.46452	0.287869
GCG	0.0326299	1	0.522627	1.21065	0.869515	1.11277	0.573464	1.27352	0.934021	1.69469	0.963927	1.34259	0.570716
GCKR	4.20899e-05	1	0.0429212	1.12144	0.254927	1.15342	0.204642	1.16248	0.270605	0.772282	0.0984607	1.08411	0.264499
GDF11	8.36974e-07	1	0.0818144	1.23376	0.374892	1.17988	0.203653	1.06642	0.17228	0.879763	0.199618	1.02042	0.17315
GDF11.MSTN	0.0167987	1	0.173019	0.805177	0.172305	0.83718	0.221326	0.900921	0.346717	0.62743	0.146331	0.860291	0.215302
GDF15	1.69212e-22	1	0.420793	2.15543	1.19512	2.61331	1.4756	9.04309	3.85459	22.6841	11.2203	6.4083	4.91396
GDF2	3.69796e-09	1	0.106299	0.970435	0.153175	0.934744	0.154734	0.813615	0.113493	0.71865	0.141204	0.820622	0.112918
GDF5	0.0645566	1	0.398046	0.951038	0.246451	1.21057	0.437346	1.29308	0.415799	1.09906	0.345904	1.19924	0.408811
GDF9	0.0342605	1	0.108392	0.960455	0.116426	0.945423	0.108101	0.931476	0.121742	0.859658	0.12906	0.894397	0.0990136
GDI2	0.295401	1	0.633984	1.05484	0.537281	1.53134	0.943265	1.26584	0.76845	1.15413	0.608939	1.06118	0.520509
GDNF	0.282547	1	0.106318	0.882737	0.112223	0.910035	0.137452	0.859904	0.130765	0.864892	0.143382	0.934877	0.217919
GFAP	0.45023	1	0.170712	1.1226	0.298335	1.09734	0.165022	1.61536	1.24243	1.54179	1.54629	1.17711	0.853986
GFRA1	3.06673e-07	1	0.117003	1.9012	1.90161	1.16166	0.280824	2.20448	1.20481	4.09482	3.15346	1.92608	1.48661
GFRA2	1.67124e-09	1	0.11144	1.14719	0.219739	1.17784	0.158458	1.58733	0.504125	1.76076	0.503116	1.59833	0.344836
GFRA3	0.389603	1	0.139083	1.09207	0.310233	1.0611	0.230905	1.21607	0.362403	1.20322	0.287127	1.1204	0.303576
GH1	0.89186	1	0.104268	0.9701	0.226238	0.950741	0.230879	0.946949	0.304266	0.915359	0.357171	0.939458	0.235818
GHR	0.0311624	1	0.444215	0.727653	0.288092	0.754244	0.288685	0.897663	0.323845	1.02571	0.379325	0.713814	0.223911
GHRL	0.00208636	1	0.11083	1.15464	0.140017	1.14806	0.260336	1.07811	0.438932	0.965661	0.321623	0.994887	0.21113
GNLY	9.88858e-08	1	0.475967	1.06007	0.322372	0.956985	0.471945	1.72677	0.958694	1.93522	0.545952	1.53836	0.76536
GNS	2.0128e-05	1	0.0820356	1.40324	0.372789	1.60616	0.826777	2.26768	1.48187	2.03432	0.531849	1.70619	0.420154
GOT1	2.25425e-10	1	0.0458949	1.00384	0.0856061	1.01093	0.137564	0.886506	0.0990207	0.801291	0.0823851	0.917315	0.0748019
GP1BA	0.153603	1	0.181476	0.88436	0.100934	0.822145	0.18616	0.838777	0.157179	0.812546	0.189614	0.858187	0.134935
GP6	0.393764	1	0.468277	0.781555	0.371288	0.684701	0.362186	0.695567	0.300341	0.611341	0.244687	0.796348	0.296413
GPC2	0.101686	1	0.197104	0.906197	0.228241	0.819498	0.160929	0.810051	0.28291	0.785385	0.193354	1.03473	0.693846
GPC3	2.23262e-12	1	0.164545	1.04722	0.519733	1.06981	0.399391	2.15271	1.22928	3.11488	1.49272	2.08835	1.18964
GPC5	0.00694722	1	0.325528	0.856819	0.337399	0.745323	0.217898	0.689244	0.232493	0.625634	0.24367	0.735133	0.196558
GPC6	0.0005683	1	0.0575016	0.974976	0.106247	0.98128	0.115881	0.888736	0.153726	0.838094	0.216647	0.871992	0.0934525
GPD1	6.36011e-05	1	0.186847	1.14184	0.510648	2.49009	1.45111	2.09036	0.969684	2.36577	0.912082	1.8589	1.35083
GPI	0.00952142	1	0.858676	0.752136	0.391179	1.37303	0.572719	0.848844	0.374809	0.911505	0.361983	0.950296	0.643596
GPNMB	8.5201e-12	1	0.176546	1.38913	0.95182	1.0949	0.328367	2.2074	1.19815	3.00346	1.22201	2.06813	0.641917
GPT	0.000470494	1	0.172947	0.993	0.161844	1.3904	0.401888	1.28451	0.328522	1.23478	0.318761	1.35479	0.321613
GRAP2	0.153537	1	0.0790737	0.988979	0.158706	1.0464	0.448897	1.12906	0.558836	0.769769	0.113547	1.02811	0.39512
GRB2	0.125011	1	0.724469	0.99723	0.66328	0.5975	0.458855	0.553072	0.42691	0.977054	0.632178	1.03871	0.634737
GREM1	0.56497	1	0.183563	0.961699	0.338778	0.911837	0.199754	0.971229	0.22796	1.03641	0.258738	0.918425	0.226068
GRN	1.14358e-15	1	0.100675	1.26177	0.35458	1.45096	0.409236	1.98873	0.627828	2.41064	0.432154	1.83643	0.359347
GRP	0.049512	1	0.104918	0.922088	0.257495	0.881784	0.227439	0.783824	0.287052	0.781252	0.376447	0.817108	0.130307
GSK3A.GSK3B	0.389293	1	0.393361	1.15834	0.637477	1.29449	0.718961	1.35447	0.60622	1.46745	0.469691	1.26623	0.746188
GSN	0.000149974	1	0.0867231	0.738631	0.140505	0.648113	0.144527	0.714645	0.195893	0.683997	0.220846	0.831322	0.203457
GSTA3	0.825887	1	0.135216	1.20421	0.280589	1.19826	0.297237	1.72509	1.20995	1.74002	1.89665	1.23304	0.396788
GSTP1	0.0139799	1	0.195051	1.14756	0.1995	1.11209	0.22721	1.05623	0.227855	1.28253	0.308333	1.07655	0.162235
GZMA	0.00311005	1	0.216095	1.40711	0.347579	1.41014	0.586465	1.95404	0.892193	1.76719	0.942543	1.94182	0.561012
GZMB	0.472078	1	0.101562	0.868172	0.109228	0.921719	0.131643	0.889482	0.196021	0.858808	0.193246	0.897947	0.18135
GZMH	0.0807482	1	0.0583762	0.889768	0.174706	0.941126	0.316678	0.814104	0.247446	0.798372	0.349145	0.805438	0.156008
H2AFZ	1.84638e-05	1	0.454434	1.07926	0.476819	1.0723	0.79116	1.21128	0.555865	2.42951	1.35472	1.41695	1.14135
HAAO	0.0607674	1	0.347751	0.901255	0.690659	0.7673	0.161646	0.840285	0.417633	0.605731	0.188469	1.21594	1.09096
HAMP	0.00510572	1	0.212752	1.3039	0.956494	1.13798	1.06069	1.12162	1.00196	1.1717	1.03076	0.517207	0.751513
HAPLN1	0.445388	1	0.286122	0.772673	0.0874211	0.888531	0.312763	0.822809	0.240826	0.894928	0.363412	0.894584	0.355108
HAT1	0.22773	1	0.137437	0.864593	0.147743	0.928981	0.178055	0.8255	0.238305	0.890546	0.167937	0.808854	0.164798
HAVCR2	1.12341e-19	1	0.162247	1.55974	0.611737	1.84282	0.803632	3.03826	1.21601	6.48063	2.9767	3.06685	0.726654
HBA1.HBB	0.0851612	1	0.640493	1.33932	1.16924	5.59415	19.3225	4.30092	8.69643	38.9953	84.7053	28.7315	68.3136
HBEGF	0.00920455	1	0.114495	0.978899	0.296664	0.93646	0.180891	0.868934	0.220082	0.820682	0.215193	0.957914	0.32554
HCK	4.74749e-06	1	0.117497	0.885909	0.149676	0.867059	0.125559	0.829301	0.210119	0.683771	0.132343	0.961979	0.353416
HDAC8	5.94291e-18	1	0.137513	0.956602	0.210525	1.08366	0.230705	0.697547	0.175671	0.468165	0.177645	0.694946	0.165635
HDGFRP2	0.00607818	1	0.270739	0.948913	0.217128	0.977228	0.135431	0.966339	0.131014	1.19804	0.303092	1.04724	0.264442
HFE2	0.0168298	1	0.129255	0.887064	0.153913	0.942547	0.153721	0.887331	0.239065	0.76389	0.160892	0.989208	0.208063
HGF	2.50909e-15	1	0.159221	1.85574	1.87807	1.54757	1.22456	3.94315	1.96224	7.77774	5.22831	2.70436	1.62965
HGFAC	1.79567e-07	1	0.25258	0.951512	0.34312	0.873093	0.394708	0.567225	0.305058	0.358974	0.233084	0.615841	0.211693
HHLA2	6.02671e-16	1	0.231127	0.975669	0.160375	0.983597	0.128405	0.785637	0.176261	0.517306	0.229608	0.791277	0.155948
HIBADH	0.174399	1	0.165043	1.05653	0.438289	0.944324	0.1289	0.900529	0.176234	0.864089	0.365102	0.954935	0.220258
HIF1A	5.97843e-14	1	0.181698	1.06103	0.275299	1.07516	0.202357	0.846789	0.382366	0.518285	0.184133	0.816037	0.273209
HINT1	0.00101342	1	0.573002	1.36881	0.611696	1.62438	0.612774	1.59683	0.707623	2.07027	0.807411	1.54542	0.536691
HIPK3	0.644062	1	0.310719	1.0058	0.512834	0.986553	0.31689	0.86201	0.197641	1.00921	0.603074	0.841223	0.226418
HIST1H1C	0.938984	1	0.322178	1.02049	0.51033	0.947722	0.395111	0.987511	0.631999	1.14108	0.545573	1.0258	0.549228
HIST1H3A	6.27118e-08	1	0.497621	1.06982	0.472474	0.971834	0.465536	1.52615	0.86877	2.68328	1.82968	1.55648	0.957301
HIST2H2BE	0.000224478	1	0.237638	1.29296	0.365448	1.13585	0.46142	1.41398	0.467999	1.90598	0.706102	1.42741	0.409903
HIST3H2A	0.469711	1	0.80846	0.755793	0.545757	0.612605	0.494224	0.692513	0.597719	1.22032	0.854661	0.898506	1.20655
HK1	2.63769e-18	1	0.114069	1.00369	0.220199	1.08956	0.223961	0.749245	0.199222	0.450674	0.200355	0.747412	0.188771
HK2	0.477108	1	1.24092	0.594283	0.411481	0.559468	0.558208	0.625486	0.690717	0.763812	0.518342	0.616593	0.420967
HMGB1	1.90241e-12	1	0.115626	1.00607	0.262281	1.06083	0.228845	0.781131	0.191225	0.569941	0.181041	0.806483	0.178375
HMGCR	0.966399	1	0.0511031	0.981574	0.147989	0.97079	0.172293	1.13572	0.415964	0.976985	0.373831	0.944165	0.149792
HMGN1	0.260777	1	0.180449	1.11235	0.390068	0.98051	0.284239	0.947142	0.459587	0.843854	0.232908	1.02912	0.39297
HMOX2	0.0200449	1	0.121904	0.945872	0.23076	1.03088	0.174252	0.855103	0.167805	0.829904	0.193415	1.02098	0.310546
HNRNPA2B1	0.263422	1	0.905757	0.862897	0.688685	0.826002	0.37067	0.878175	0.576761	1.12854	0.58591	0.914648	0.609684
HNRNPAB	0.862478	1	0.438497	0.993262	0.403304	1.05055	0.340126	0.986303	0.490192	0.991756	0.390486	0.920928	0.372486
HNRNPK	0.84139	1	0.111788	0.991051	0.192677	0.980592	0.209474	1.0368	0.249054	0.957144	0.240847	1.08425	0.351827
HP	0.0140548	1	0.340991	1.32271	0.880825	1.53154	1.07896	0.867612	0.869977	0.801435	0.618154	0.994304	0.856661
HPGD	5.16634e-18	1	0.181448	0.963373	0.142369	1.00196	0.10716	0.776462	0.139557	0.564795	0.1803	0.774121	0.130123
HPX	4.45899e-10	1	0.418188	0.88305	0.410441	0.553329	0.287636	0.302697	0.367787	0.218262	0.130242	0.413809	0.323539
HRG	8.33258e-10	1	0.250146	0.741283	0.234115	0.710498	0.172908	0.753448	0.266833	0.333263	0.146914	0.760092	0.254399
HS6ST1	3.99054e-19	1	0.205386	0.96973	0.280023	1.01127	0.212866	1.78591	0.901187	2.69169	0.683248	1.5631	0.418004
HSD17B1	1.74169e-06	1	0.150677	1.03706	0.262088	1.05893	0.227304	0.902506	0.284527	0.597965	0.162956	0.968355	0.532449
HSD17B10	0.000278622	1	0.156889	1.21229	0.344944	2.29783	1.35747	2.31917	1.38801	1.7148	0.69691	1.98302	0.850309
HSP90AA1.HSP90AB1	1.70098e-09	1	0.641662	1.08395	0.449083	2.04777	0.707433	1.88506	0.52803	2.88851	1.19289	1.7091	0.91979
HSP90AB1	3.55655e-11	1	0.504311	1.20123	0.451299	1.98629	0.525616	1.96858	0.431725	2.62515	0.718418	1.75548	0.736079
HSPA1A	5.25812e-08	1	0.727003	1.11399	0.409207	1.73786	0.838021	1.52102	0.380797	2.68311	0.857822	1.51267	0.630424
HSPA8	0.011006	1	0.461787	1.02877	0.310127	1.20225	0.264497	1.14296	0.32114	1.45139	0.396467	1.04991	0.296055
HSPB1	0.0379988	1	0.239007	1.16383	0.228216	1.32267	0.419153	1.34044	0.375814	1.51748	0.464401	1.28431	0.424632
HSPD1	0.00973648	1	0.0862445	1.03106	0.181658	1.6338	0.524126	1.5691	0.57749	1.43755	0.908767	1.3991	0.332699
HTRA2	1.94319e-15	1	0.123055	1.5411	0.434736	2.9738	1.74094	3.50591	1.41636	4.67064	1.34674	2.86786	0.99649
Human.virus	0.463254	1	0.142553	0.965572	0.132067	0.962769	0.102127	1.00359	0.133068	1.01593	0.155311	1.07091	0.224585
Human.virus.1	3.2556e-12	1	0.0886687	1.14911	0.254197	1.20553	0.217039	0.996905	0.21015	0.708607	0.164701	0.961601	0.180207
Human.virus.2	1.2914e-06	1	0.0620947	0.904078	0.156844	0.903751	0.106877	0.843244	0.121211	0.743193	0.141011	0.848191	0.103825
Human.virus.3	1.18951e-09	1	0.130936	1.06753	0.246016	1.02811	0.318295	1.56809	0.664022	2.18536	1.23149	1.38077	0.479475
IBSP	1.28529e-13	1	0.591757	1.98002	1.2046	2.08374	2.28956	4.01436	3.33454	9.3508	4.59197	3.30896	1.59279
ICAM1	1.22164e-08	1	0.330043	1.4739	0.386501	1.4755	0.489061	2.21923	1.31366	5.04509	2.42123	2.38298	1.48024
ICAM2	0.0858049	1	0.0822714	1.04495	0.150188	0.919982	0.118091	0.966304	0.197163	0.917594	0.166479	0.9491	0.1296
ICAM3	0.0364417	1	0.0641519	0.942565	0.125406	0.972941	0.123131	0.971288	0.301267	0.790083	0.16556	0.9016	0.147701
ICAM5	7.59444e-10	1	0.218941	1.45519	0.601506	1.52905	0.455584	2.39587	0.746711	2.49738	0.836425	2.15539	0.746759
ICOS	0.128292	1	0.0872028	0.893067	0.0996792	0.977063	0.14688	0.917369	0.1602	0.862955	0.162948	0.921398	0.143317
ICOSLG	0.113686	1	0.607041	1.06296	0.734114	0.635322	0.235797	1.03761	1.28259	1.34733	1.00006	1.25882	1.08303
IDE	0.0481549	1	0.170552	1.3335	0.411863	1.71565	0.889165	1.54938	0.642214	1.66922	0.641541	1.34825	0.442623
IDS	0.0446672	1	0.209303	0.888775	0.118594	0.913612	0.143596	1.08968	0.218494	0.935997	0.199289	0.986249	0.195529
IDUA	0.00298772	1	0.164768	0.936458	0.258954	0.973879	0.2763	1.19889	0.353666	0.922679	0.28488	1.20099	0.461993
IFNA10	0.369701	1	0.238292	1.33171	0.79813	1.14722	0.229497	1.44221	0.81161	1.36987	0.672307	1.42098	0.895723
IFNA2	1.18747e-21	1	0.0915739	1.08585	0.243608	1.02818	0.0871468	0.865496	0.125181	0.670992	0.173376	0.847082	0.0824699
IFNA7	0.198283	1	0.121316	0.969603	0.16525	1.05584	0.3539	1.12933	0.357462	1.20822	0.456577	1.04907	0.258841
IFNAR1	1.02933e-05	1	0.0971558	1.04392	0.131309	1.11544	0.220953	1.37479	0.387671	1.36988	0.307187	1.04131	0.164869
IFNB1	0.0604453	1	0.114638	1.19142	0.238948	1.08167	0.236049	1.27753	0.323375	1.31914	0.608492	1.278	0.314583
IFNG	5.31928e-09	1	0.133464	1.31976	0.367599	1.14229	0.14694	1.69752	0.505575	1.99517	0.642814	1.58014	0.504403
IFNGR1	3.41685e-13	1	0.177226	1.35724	0.579719	1.33459	0.400412	2.18442	0.740005	5.20161	5.26572	2.16457	0.515961
IFNGR2	0.432874	1	0.0892598	1.05158	0.243801	1.07501	0.148345	1.24195	0.295778	0.97122	0.214436	1.1387	0.241288
IFNL1	0.27646	1	0.253199	1.11344	0.326989	1.271	0.483072	1.33704	0.515437	1.34967	0.547855	1.10014	0.379197
IFNL2	0.0149694	1	0.260888	0.738429	0.099103	0.727139	0.139297	0.707537	0.173152	0.697935	0.192232	0.707054	0.14382
IGF1	8.4075e-08	1	0.116896	0.882143	0.187789	1.00026	0.228186	0.818973	0.360337	0.576168	0.221752	0.66543	0.129744
IGF1R	5.6875e-16	1	0.139773	1.4728	0.394484	1.37325	0.376801	2.88238	1.53455	3.84151	1.44346	2.61745	1.0107
IGF2R	1.83854e-17	1	0.0799339	1.32406	0.323438	1.508	0.382741	2.5725	0.785026	2.89149	0.776308	1.94462	0.469017
IGFBP1	0.0244558	1	0.55445	1.86349	0.961625	1.56631	0.932937	2.05124	1.04868	2.54249	1.28067	1.89286	1.2193
IGFBP2	3.06485e-15	1	0.342535	2.52032	1.40821	2.09555	1.17992	3.72522	1.53067	8.19178	3.09367	3.59855	1.41966
IGFBP3	1.1412e-12	1	0.139605	0.678115	0.23378	0.806462	0.242131	0.588125	0.290152	0.353333	0.166111	0.483346	0.140536
IGFBP4	1.15236e-10	1	0.299118	1.09578	0.251328	1.04077	0.256664	1.31614	0.307767	2.34678	0.892449	1.18581	0.322021
IGFBP5	0.0091254	1	0.0872667	0.853338	0.134145	0.828819	0.121796	0.872071	0.228354	0.927226	0.255836	0.755418	0.0891772
IGFBP6	9.85041e-08	1	0.0968103	0.98144	0.236404	0.874239	0.119906	0.967008	0.337474	1.58205	0.729053	1.01935	0.207332
IGFBP7	1.04553e-24	1	0.182735	1.38652	0.522891	1.42286	0.613311	4.2508	1.92508	5.90862	1.45683	3.13751	1.33277
IGHA1.IGHA2	1.12043e-15	1	0.480054	1.18859	0.435341	1.27813	0.532613	2.81291	2.05448	4.37392	2.31929	2.21148	0.977335
IGHD..IGK..IGL.	0.268409	1	1.58428	1.13079	1.65128	1.41089	1.49441	1.95105	2.25115	2.32035	2.60371	1.27207	1.79042
IGHE.IGK..IGL.	0.0564992	1	1.0087	5.78165	5.74459	4.53022	7.1054	3.69012	3.63499	2.88512	3.48338	8.3378	11.1586
IGHG1.IGHG2.IGHG3.IGHG4.IGK..IGL.	5.48163e-11	1	0.100615	0.962725	0.153694	0.877501	0.158211	1.27198	0.42096	1.45478	0.352866	1.25274	0.162402
IGHM.IGJ.IGK..IGL.	1.9142e-05	1	0.496249	1.48883	1.36214	1.43046	0.761092	2.72023	1.00005	2.48218	1.45367	2.51916	1.4965
IL10	5.68512e-07	1	0.118788	0.878696	0.126622	0.846564	0.130446	0.812103	0.249722	0.667056	0.159516	0.798589	0.147962
IL10RA	1.68908e-16	1	0.0283488	1.02793	0.0962164	1.05488	0.101421	0.890936	0.0991654	0.706889	0.108057	0.938173	0.198928
IL10RB	8.01643e-10	1	0.0884886	1.06908	0.1282	1.10145	0.12431	1.34883	0.272258	1.46168	0.228787	1.19258	0.175396
IL11	0.555557	1	0.122057	0.907457	0.0953706	0.934507	0.180649	0.909016	0.145197	0.900662	0.134222	0.873036	0.135543
IL12A.IL12B	0.00658104	1	0.361779	0.881314	0.279979	0.955895	0.501846	0.799095	0.257677	0.67973	0.169547	0.877858	0.313124
IL12B.IL23A	0.274403	1	0.192173	1.48185	0.927296	1.42951	0.74985	1.91477	1.04008	1.38218	0.743238	1.92248	1.00982
IL12RB1	7.94046e-06	1	0.0424017	0.976571	0.178147	0.990295	0.142303	0.867736	0.129297	0.783001	0.158461	0.879519	0.122406
IL12RB2	0.734865	1	0.226233	1.04754	0.344453	1.01466	0.330475	1.02117	0.303684	1.11359	0.231276	0.995294	0.0847441
IL13	0.00343303	1	0.0757678	0.980485	0.0967931	1.10859	0.173129	0.993747	0.262443	0.835635	0.285027	0.987725	0.233446
IL13RA1	8.9886e-07	1	0.261203	1.00717	0.152931	0.990277	0.131615	0.912937	0.102986	0.754326	0.129153	0.854591	0.150627
IL15RA	2.63995e-09	1	0.0763724	1.03509	0.154381	1.03686	0.122816	1.19368	0.36178	1.56538	0.552288	1.04868	0.114785
IL16	0.89396	1	0.417033	0.939172	0.347477	0.902546	0.252713	0.886375	0.282175	0.859819	0.18852	0.869116	0.23853
IL17A	0.637896	1	0.153593	0.879913	0.199488	0.937396	0.217684	1.03254	0.48359	0.844025	0.223298	0.938378	0.27199
IL17B	0.000288276	1	0.169153	0.858233	0.174902	0.984539	0.680197	0.730516	0.17281	0.660224	0.158672	0.782898	0.147045
IL17D	0.026251	1	0.0488417	1.03014	0.183321	1.03851	0.133184	0.984924	0.155442	0.900145	0.154383	1.02928	0.298999
IL17F	7.08753e-16	1	0.0820479	1.02304	0.10231	1.03244	0.141977	0.889596	0.224285	0.659556	0.140609	0.933536	0.129134
IL17RA	2.55249e-06	1	0.264077	1.03175	0.30306	0.982156	0.342819	1.55322	0.499121	1.68571	0.6728	1.30124	0.323114
IL17RB	9.97077e-08	1	0.149742	1.10865	0.37038	0.894827	0.155617	0.858597	0.227494	0.62259	0.173414	0.841062	0.178434
IL17RC	0.00162733	1	0.188674	1.2275	0.198146	1.21436	0.284091	1.37991	0.309693	1.51013	0.432972	1.45762	0.361488
IL17RD	0.42446	1	0.117689	0.958932	0.0887613	0.955606	0.107169	0.958429	0.16014	0.908634	0.183008	0.987384	0.145989
IL18BP	2.32451e-20	1	0.233867	2.01962	0.671509	2.25586	0.980275	4.60588	1.67789	6.5403	2.3278	4.12205	1.34621
IL18R1	4.52735e-14	1	0.0735282	1.16335	0.191164	1.33302	0.343191	2.11442	0.68667	2.38763	0.58078	1.56074	0.423442
IL18RAP	6.93945e-07	1	0.0982975	0.891934	0.10144	0.934685	0.137344	0.80647	0.119458	0.749145	0.150223	0.817154	0.122296
IL19	1.79174e-06	1	0.174039	1.26449	0.515706	1.36147	0.590839	1.88919	0.621904	2.11358	0.693666	1.97713	0.498719
IL1A	0.328775	1	0.113183	1.08534	0.414267	0.998833	0.339217	0.879188	0.135002	0.962606	0.30526	1.10189	0.526734
IL1B	2.55888e-06	1	0.137078	1.06983	0.256075	1.11219	0.22294	0.98496	0.212388	0.694885	0.204562	0.957254	0.353842
IL1R1	8.46227e-09	1	0.325316	1.55794	0.525759	1.44442	0.600822	3.01005	1.59787	3.23635	1.38666	2.52194	0.958338
IL1R2	3.78209e-14	1	0.27286	1.03641	0.341485	1.06006	0.285294	2.0323	0.96289	2.92705	0.899235	1.5777	0.454855
IL1RAP	2.3241e-05	1	0.4913	0.848727	0.262086	0.768679	0.239308	0.706989	0.384873	0.467432	0.125485	0.694667	0.317182
IL1RAPL2	1.48397e-12	1	0.0316866	0.95384	0.120768	0.983363	0.101621	0.881703	0.242707	0.62223	0.129992	0.832436	0.183983
IL1RL1	8.35442e-27	1	0.480963	2.41687	1.91885	3.33757	2.26459	13.1204	16.3664	45.5971	19.4706	5.45117	3.27794
IL1RL2	0.219728	1	0.0705212	1.03631	0.119573	1.02074	0.121509	1.09063	0.217311	1.18004	0.344673	1.00806	0.125833
IL1RN	0.285501	1	0.0661263	1.00601	0.139357	1.09304	0.143457	1.02618	0.227525	1.05487	0.224692	0.961245	0.207743
IL2	0.000447965	1	0.0793655	1.41902	0.334216	1.36826	0.302627	1.23689	0.220828	1.10958	0.218902	1.26011	0.270471
IL20	0.0377333	1	0.194461	0.913345	0.150971	0.896701	0.137853	0.870414	0.148431	0.803181	0.123395	0.916368	0.225033
IL20RA	0.321528	1	0.0817475	0.936975	0.175107	0.93489	0.210887	1.05511	0.290629	1.08852	0.360297	0.992983	0.157234
IL22	0.133768	1	0.0835746	1.06062	0.151465	1.22579	0.397052	1.14849	0.423553	1.33539	0.542918	1.01542	0.195723
IL22RA1	0.830563	1	0.107562	0.976091	0.173667	0.991337	0.163612	1.12764	0.337469	0.942901	0.194362	0.965526	0.164165
IL22RA2	0.000189712	1	0.218354	1.42239	0.833106	0.922166	0.264345	1.85225	1.20432	1.13785	0.728843	1.99779	0.599148
IL23R	0.000283926	1	0.121061	1.12114	0.357664	1.36321	0.604534	1.64794	0.51124	1.81646	0.784744	1.4674	0.433944
IL24	0.693075	1	0.143148	0.905569	0.232167	0.93246	0.146458	0.948435	0.272191	1.08046	0.351739	0.98258	0.427516
IL25	0.142178	1	0.0684433	1.12365	0.459967	0.969633	0.172202	1.04704	0.208465	0.981397	0.309754	0.925873	0.24431
IL27.EBI3	0.535839	1	0.140546	1.17151	0.179653	1.1198	0.129648	1.33239	0.381433	2.53271	5.888	1.39578	0.511173
IL27RA	2.27428e-11	1	0.118916	0.987061	0.144809	1.09421	0.181974	1.3885	0.26955	1.56148	0.366751	1.21827	0.130942
IL2RA	0.264798	1	0.332724	0.930109	0.0858128	0.908124	0.0836536	1.03134	0.347972	1.03177	0.242098	1.08211	0.314051
IL2RG	0.123525	1	0.25988	1.3954	0.659985	1.67198	0.86057	1.80369	0.968032	1.80047	0.964986	1.42464	0.736216
IL3	0.00314285	1	0.0991507	0.947473	0.116089	0.996441	0.196903	0.941544	0.329674	0.751024	0.117606	0.971319	0.274214
IL34	0.0278935	1	0.0926174	1.13732	0.184187	1.15778	0.154915	1.12819	0.160824	1.03919	0.172406	1.05344	0.130501
IL36A	9.50354e-09	1	0.348374	0.715156	0.358571	0.688699	0.206436	0.753019	0.493682	0.382601	0.260551	0.549441	0.260129
IL36B	0.0654463	1	0.0736616	0.974343	0.12323	0.955609	0.0865204	0.948763	0.168505	0.84586	0.177089	0.938693	0.107697
IL37	1.71359e-12	1	0.174465	1.28048	0.332131	1.33579	0.310279	1.05822	0.316475	0.680747	0.218687	1.06642	0.316892
IL3RA	0.0640464	1	0.246554	1.15944	0.340061	1.32448	0.509619	1.45182	0.547952	1.48921	0.451062	1.23787	0.477556
IL4	3.8526e-06	1	0.0766989	0.949764	0.0806827	0.983577	0.120851	0.861657	0.115961	0.792355	0.227354	0.861028	0.115452
IL4R	0.932431	1	0.103372	1.04673	0.359579	0.954335	0.188705	1.21704	0.534382	0.978777	0.317577	1.09471	0.465368
IL5	0.000539289	1	0.112791	1.10708	0.373074	1.02879	0.151983	0.983706	0.303436	0.875451	0.556382	0.996651	0.255065
IL5RA	0.000167617	1	0.20547	1.70389	0.639512	1.57298	0.785146	2.66502	2.43175	3.19242	1.81424	2.51963	1.10615
IL6	5.7545e-08	1	1.10851	0.611943	0.23685	0.705736	0.267293	1.09568	0.734806	1.60777	1.23096	0.942146	0.401438
IL6R	1.53316e-06	1	0.237489	1.00852	0.40434	0.870429	0.196215	1.2689	0.520235	1.76794	0.683954	1.30004	0.337196
IL6ST	1.29691e-20	1	0.194804	1.22351	0.305942	1.29168	0.253848	2.69609	1.05154	3.12321	0.838017	2.27329	0.639069
IL7	0.000579383	1	0.127621	0.827198	0.172256	0.931614	0.400834	0.708953	0.268014	0.678527	0.358856	0.725354	0.156541
IL7R	0.381207	1	0.0832498	0.899794	0.0963203	0.96948	0.148375	1.01527	0.242221	0.957913	0.193049	1.0426	0.217765
IL9	0.586588	1	0.10826	0.967007	0.220903	0.992046	0.322291	0.980672	0.376915	1.10228	0.457414	0.952345	0.16589
IMPDH1	0.0897734	1	1.0323	1.02779	0.848781	0.917826	0.668809	0.865957	0.574114	1.43156	0.76028	1.16029	0.982937
IMPDH2	0.936385	1	0.278014	0.973899	0.141755	1.02786	0.195147	0.978254	0.242929	0.960689	0.178105	0.980394	0.291373
ING1	0.346944	1	0.161076	0.881513	0.104128	0.993478	0.253688	0.981784	0.173611	0.938043	0.140696	0.914824	0.211943
INHBA	0.00146575	1	0.237833	1.45096	0.605995	1.33537	0.495624	2.10484	1.23273	3.10174	2.39959	1.90888	1.30377
INHBA.INHBB	0.000545815	1	0.0549295	1.30137	0.480006	1.21175	0.371827	1.41151	0.347018	1.70355	0.492589	1.29682	0.343999
INS	0.0360898	1	0.491129	0.731755	0.124561	0.690185	0.134463	0.942257	0.578686	0.784651	0.332594	1.03969	0.546664
INSR	3.53261e-19	1	0.282825	1.53628	0.617146	1.56257	0.488189	4.21039	2.20428	5.51411	2.06001	3.17796	0.828316
IRF1	7.43152e-05	1	0.0955593	0.983798	0.0979146	1.05597	0.131683	0.999892	0.218559	0.826633	0.130779	0.889777	0.120563
ISG15	0.000622598	1	0.26638	2.13133	0.91371	3.01528	2.48936	2.3139	1.51009	3.5212	2.70348	2.40769	1.09165
ISLR2	2.69043e-08	1	0.142051	1.02602	0.194222	1.10195	0.238289	0.99112	0.264104	0.651969	0.169663	0.90225	0.193439
ITGA1.ITGB1	4.67625e-09	1	0.848115	0.893351	0.711322	1.49034	0.889217	1.83473	0.645461	2.58455	1.02277	1.65587	0.879762
ITGA2B.ITGB3	0.160389	1	0.407741	1.85932	1.49609	1.5808	0.830906	1.6522	0.61425	1.79841	1.07779	1.7588	0.617726
ITGAV.ITGB5	7.61436e-08	1	0.473842	1.40578	1.09252	1.57051	1.05374	2.25172	0.761979	3.03059	1.13651	2.21536	1.36035
ITIH4	0.122232	1	0.113999	1.0934	0.203981	1.11891	0.22751	1.04249	0.210085	0.978288	0.183466	1.14839	0.197258
JAG1	9.34789e-19	1	0.137165	1.12688	0.154059	1.06295	0.192129	2.10242	0.804041	2.28611	0.544445	1.61474	0.366505
JAG2	0.0130521	1	0.0784894	0.958613	0.188179	1.01916	0.387424	0.990436	0.424856	0.76294	0.228705	1.03958	0.360001
JAK2	0.635834	1	0.2043	1.15564	0.204536	1.08058	0.21774	1.20267	0.342412	1.11159	0.243507	1.20506	0.255279
JAM2	5.36681e-20	1	0.10632	0.982028	0.165238	1.10423	0.195606	0.75301	0.16128	0.544135	0.162205	0.781924	0.136494
JAM3	0.00185727	1	0.254533	1.40588	0.549967	1.61627	0.708651	1.77732	0.838628	2.13057	0.727991	1.56252	0.686508
JUN	2.56971e-08	1	0.164253	1.20949	0.242675	1.22887	0.235303	1.14975	0.429151	0.807874	0.27253	1.00219	0.202465
KAT6A	0.0326477	1	0.0909603	0.932976	0.122544	0.942854	0.139628	0.924095	0.12635	0.812132	0.196337	0.887769	0.123892
KDR	0.727641	1	0.253209	0.970704	0.219689	1.0304	0.225855	1.16283	0.312309	1.02517	0.306753	0.979747	0.184707
KEAP1	1.35251e-17	1	0.151053	0.921339	0.184413	0.914992	0.159912	0.686961	0.153199	0.480831	0.160948	0.698752	0.168736
KIF23	0.624264	1	0.317318	0.984186	0.438511	1.14588	0.560093	1.0696	0.409905	1.01607	0.466999	0.963105	0.391222
KIR2DL4	0.000241533	1	0.275441	1.51768	0.949189	1.61503	0.69855	1.81616	0.687993	2.02356	0.733655	1.87112	0.780526
KIR3DL2	0.72671	1	0.127788	0.935178	0.30498	0.979531	0.263234	0.894751	0.220056	0.916341	0.255251	1.10186	0.631633
KIR3DS1	0.547982	1	0.123571	0.847564	0.144111	0.888023	0.177053	0.906565	0.383539	0.838321	0.401158	0.811193	0.22639
KIRREL3	0.303491	1	0.0847813	0.965033	0.0638525	0.993046	0.118248	1.01569	0.161552	0.887744	0.118856	0.943745	0.104253
KIT	0.0357858	1	0.287051	0.838651	0.317797	0.714491	0.196102	0.974783	0.450152	0.631709	0.321513	0.907258	0.212684
KLK11	1.50392e-06	1	0.0846908	1.25589	0.287386	1.11931	0.232829	1.64371	0.599115	1.8234	0.655882	1.65662	0.435177
KLK12	2.63864e-19	1	0.0440006	1.00558	0.180712	1.08732	0.18489	0.798706	0.189314	0.513866	0.196317	0.776767	0.152857
KLK13	0.0895019	1	0.0557081	1.028	0.148699	1.01818	0.0945407	1.02389	0.20242	0.892588	0.157576	0.990898	0.155361
KLK14	1.87581e-18	1	0.114811	0.986962	0.204785	1.10961	0.23127	0.786294	0.152006	0.518109	0.197586	0.751141	0.139623
KLK3	0.106774	1	0.290951	1.18293	0.547752	1.17555	0.507525	1.01774	0.580818	0.908018	0.493189	1.55663	0.97748
KLK4	0.0440902	1	0.112279	0.88376	0.0968732	0.898564	0.118892	0.82278	0.12343	0.824958	0.144658	0.851863	0.181541
KLK5	0.616335	1	0.444571	0.890042	0.572503	1.00954	1.09733	1.30436	1.79176	0.764248	0.193996	1.12437	0.54142
KLK6	5.90558e-19	1	0.0829892	1.03203	0.159168	1.07537	0.131619	0.842772	0.13387	0.575366	0.20854	0.833806	0.144853
KLK7	0.46523	1	0.721534	0.704519	0.451125	0.600647	0.281658	0.709394	0.431587	0.588779	0.254516	0.806589	0.538289
KLK8	0.00035989	1	0.099983	1.6151	0.535493	1.21838	0.303647	1.30058	0.522055	1.59884	0.714296	1.83064	0.820217
KLKB1	4.17846e-21	1	0.210101	0.706298	0.181611	0.676791	0.136126	0.477253	0.147181	0.294221	0.0964576	0.47379	0.141936
KLRF1	0.0659251	1	0.0691011	0.954707	0.0986576	0.992092	0.130742	0.919822	0.214939	0.840715	0.201616	0.946426	0.259144
KLRK1	0.630668	1	0.131186	0.981993	0.463895	0.947422	0.151261	0.994686	0.136938	1.08348	0.507038	1.03586	0.211679
KNG1	4.05143e-05	1	0.136099	0.921358	0.153724	0.943876	0.207752	0.870587	0.247348	0.672841	0.183586	0.791839	0.201932
KPNA2	0.297827	1	0.0703095	1.04122	0.146991	1.16388	0.203641	1.23072	0.271871	1.12318	0.335439	1.13894	0.263425
KPNB1	0.545439	1	0.570765	1.38076	0.864153	1.58558	1.01088	1.71246	1.17599	1.64585	0.943324	1.35803	1.01213
KRAS	0.0013197	1	0.109051	0.921719	0.143842	0.926566	0.161966	0.852115	0.183217	0.742732	0.209479	0.884352	0.210433
KREMEN2	0.165305	1	0.111355	1.12145	0.352164	1.26771	0.486614	1.08912	0.259568	1.02629	0.194905	0.969719	0.117915
KRT18	0.343028	1	0.102747	1.13268	0.188482	1.16264	0.24641	1.08568	0.233436	1.03467	0.447671	1.09518	0.324401
KYNU	4.20839e-05	1	0.0838679	1.3552	0.404305	2.1877	0.974733	2.26585	0.881529	2.99858	1.9299	1.76393	0.752024
L1CAM	0.025904	1	0.186131	1.20357	0.338588	1.05272	0.232976	1.73358	1.17279	1.33569	0.70634	1.66085	0.549861
LAG3	0.00484969	1	0.265381	1.01733	0.444314	0.869859	0.408215	1.44293	0.853842	1.38952	0.73431	1.76866	0.802703
LAMA1.LAMB1..LAMC1	2.56157e-15	1	0.171221	1.6755	0.61566	1.63788	0.513806	2.73491	1.32999	4.33058	1.44172	2.194	0.690569
LAYN	3.69286e-13	1	0.0682528	1.09894	0.160429	1.06244	0.148181	1.26829	0.294258	1.99994	0.726463	1.27154	0.258368
LBP	1.82902e-13	1	0.0873098	1.28236	0.333654	1.42268	0.307446	1.79508	0.384474	2.48065	0.704401	1.53958	0.423433
LCK	8.37617e-06	1	0.156334	0.862707	0.0793027	0.945644	0.177811	0.867788	0.177685	0.704919	0.116471	0.832416	0.105389
LCMT1	4.44661e-05	1	0.0592039	1.28632	0.311691	1.26643	0.206802	1.51726	0.421802	1.53651	0.135915	1.34432	0.222242
LCN2	3.38532e-09	1	0.787689	0.783248	0.473561	0.486634	0.237012	0.718599	0.607678	2.71846	1.72681	0.839322	0.474737
LCORL	2.67543e-07	1	0.06172	0.876028	0.105765	0.897604	0.120129	0.887298	0.265758	0.661007	0.12763	0.854413	0.175623
LDHB	4.12504e-05	1	0.180211	1.05889	0.252582	1.49574	0.708134	1.47629	0.595099	1.866	0.766772	1.40389	0.498334
LDLR	0.00542933	1	0.182969	0.980231	0.266475	0.896396	0.135775	0.930639	0.388573	0.710999	0.211657	0.947195	0.329791
LEP	0.537798	1	0.295044	0.791388	0.493421	0.73259	0.259524	0.860676	0.583919	0.834757	0.614433	1.12498	0.901923
LEPR	0.496863	1	0.23288	1.55052	0.710514	1.35803	0.270697	1.53435	0.899442	1.23334	0.454589	1.47193	0.634482
LGALS2	0.691703	1	0.187447	0.905908	0.138919	0.913161	0.147598	0.925805	0.13976	0.922202	0.183397	0.993802	0.289905
LGALS3	0.38572	1	0.145358	1.21248	0.160328	1.16373	0.182071	1.26217	0.399515	1.26049	0.381996	1.18045	0.216764
LGALS3BP	4.32091e-15	1	0.602287	1.696	0.767841	2.29218	1.4461	4.39658	2.50938	5.67879	1.98604	4.35688	1.48154
LGALS4	0.13378	1	0.08373	1.01165	0.0909073	1.05917	0.157155	0.98995	0.144608	0.924612	0.188263	1.05575	0.331799
LGALS7	2.14634e-15	1	0.102648	0.944995	0.1276	0.929224	0.10167	0.721404	0.0919017	0.634884	0.190578	0.75114	0.110488
LGALS8	0.0503464	1	0.0823936	0.97152	0.234946	0.995878	0.429443	1.0124	0.560543	0.770999	0.142449	0.894454	0.131856
LGALS9	1.2516e-09	1	0.126349	1.4985	0.359538	1.53345	0.392644	1.81115	0.457319	2.54247	0.901276	1.62424	0.379669
LGMN	0.00304655	1	0.198773	1.16387	0.227437	1.45087	0.240102	1.35413	0.424256	0.956077	0.245455	1.40035	0.459754
LIFR	2.18506e-05	1	0.162778	1.32105	0.41462	1.2933	0.31876	1.91701	0.781435	1.98326	0.908387	1.93693	0.510168
LILRB1	2.0526e-16	1	0.310458	1.00273	0.326156	1.20146	0.346806	2.08768	0.714819	3.31779	0.894919	1.99548	0.802928
LILRB2	2.34843e-13	1	0.309975	1.32361	0.354356	1.3089	0.287245	2.0402	0.946245	2.95581	1.06486	2.11125	0.504754
LIN7B	0.134931	1	0.110041	1.00523	0.0857099	1.25481	0.668596	1.12472	0.212713	1.08107	0.158596	1.06076	0.14753
LMAN2	7.46208e-15	1	0.152777	1.00811	0.258311	1.05086	0.190942	0.710923	0.269984	0.418115	0.234937	0.721816	0.236944
LMNB1	0.385513	1	0.165179	0.8877	0.0780538	0.954553	0.18562	0.907025	0.146315	0.938985	0.139028	0.872789	0.122182
LPO	0.713471	1	0.360247	1.37441	0.690778	1.32708	0.559807	1.77301	1.13548	1.24087	0.538332	1.53047	0.696814
LRIG3	9.99661e-05	1	0.273077	1.10271	0.239529	1.00959	0.235294	1.37935	0.526199	1.56097	0.462915	1.32232	0.441575
LRP1	2.56942e-13	1	0.0750688	1.32103	0.721392	1.2143	0.28898	1.95153	1.01978	2.76557	0.839786	1.68708	0.31588
LRP1B	0.00611537	1	0.246564	0.973357	0.316344	1.04903	0.268626	1.23244	0.440626	1.39034	0.450491	0.960951	0.322998
LRP8	6.71571e-15	1	0.123077	1.06747	0.200209	1.0294	0.159039	1.56848	0.620797	2.04134	0.50409	1.50497	0.35396
LRPAP1	1.26868e-11	1	0.0607694	1.21154	0.160868	1.3235	0.321539	1.86225	1.12323	2.37722	0.791409	1.26687	0.296202
LRRK2	6.376e-12	1	0.199884	0.919155	0.225349	1.03036	0.278693	0.707498	0.184565	0.479022	0.2002	0.684133	0.213519
LRRTM1	4.36215e-07	1	0.0827092	0.932351	0.181261	0.935871	0.182487	0.85722	0.232013	0.702717	0.118702	0.807158	0.0825896
LRRTM3	0.249974	1	0.10356	0.969959	0.322815	0.926017	0.142861	1.00939	0.298402	0.823801	0.168894	0.875835	0.17133
LSAMP	0.00106477	1	0.226473	1.1426	0.237528	1.07271	0.169937	1.64451	0.753268	1.50613	0.716082	1.60189	0.359717
LTA	0.0211893	1	0.0274288	0.985492	0.155305	1.06565	0.187772	0.950448	0.11494	0.94228	0.165311	0.908891	0.0859544
LTA.LTB	0.0142724	1	0.334204	0.89035	0.220651	0.861358	0.401985	1.18376	0.49438	0.848302	0.313881	1.28936	0.340211
LTA.LTB.1	0.106565	1	0.129358	0.96441	0.153677	0.968855	0.124177	1.12828	0.283298	0.932711	0.129403	1.15119	0.214341
LTA4H	0.00312449	1	0.32224	1.28049	0.460775	1.98996	0.886678	2.10651	0.84822	2.15188	1.42062	2.30892	1.18109
LTBP4	1.61677e-26	1	0.0901474	1.27107	0.425733	1.36799	0.82582	5.1293	2.56987	11.0536	4.32865	3.35157	1.51253
LTBR	2.85583e-18	1	0.0797964	1.0575	0.206595	1.13633	0.177744	0.833027	0.170458	0.549438	0.198855	0.846106	0.166218
LTF	0.292231	1	0.710341	0.96426	0.632468	0.722063	0.49895	0.734845	0.69125	1.29096	0.862656	1.01517	0.684876
LUM	1.65687e-21	1	0.115726	1.12947	0.250137	0.858431	0.170798	1.96255	0.6549	2.51594	0.780916	1.61584	0.459369
LY86	4.13597e-16	1	0.16582	0.962208	0.122315	1.03482	0.107174	0.828762	0.1442	0.631118	0.144372	0.813664	0.142837
LY9	3.82608e-15	1	0.359189	1.34172	0.395599	1.32404	0.44208	3.13832	1.82092	3.37894	1.01752	2.65629	0.799528
LYN	0.0189353	1	0.426306	0.879522	0.37876	0.627967	0.388794	0.768919	0.416235	1.18672	0.433228	1.02758	0.592268
LYN.1	0.104972	1	0.910988	0.741563	0.344412	0.530893	0.328676	0.63589	0.39738	0.906298	0.327392	0.859267	0.528252
LYPD3	6.44607e-16	1	0.179826	1.02861	0.196139	1.08291	0.152113	0.881136	0.223596	0.533815	0.237509	0.826439	0.182684
LYVE1	4.77785e-20	1	0.124673	1.0932	0.248261	1.2216	0.267164	1.90399	0.917482	3.60384	1.36495	2.00416	0.790075
LYZ	3.83921e-06	1	0.439149	1.09559	0.530378	0.886957	0.372614	1.12579	0.395067	2.31105	1.49849	1.36008	0.859006
MAP2K1	0.95818	1	0.378778	0.975554	0.228388	0.965554	0.17491	0.925456	0.171686	0.945791	0.235879	0.947932	0.179289
MAP2K2	0.950529	1	0.163721	1.09584	0.332602	1.03721	0.475749	1.05394	0.573844	1.03105	0.40979	1.01343	0.523101
MAP2K3	0.167383	1	0.211548	1.17061	0.428337	1.76416	2.0942	1.39812	0.443222	1.66261	1.03124	1.41796	0.732225
MAP2K4	1.40297e-13	1	0.34022	0.77235	0.279274	0.696605	0.279871	0.583927	0.254033	0.184769	0.114154	0.750438	0.374517
MAP3K7.TAB1	2.13471e-08	1	0.17261	1.08615	0.23605	1.11605	0.233772	0.945998	0.231941	0.6095	0.17597	0.927195	0.398206
MAPK1	0.198411	1	0.51898	1.14312	0.530522	1.17995	0.543453	1.27216	0.551685	1.40886	0.514614	1.24138	0.608662
MAPK11	0.929558	1	0.426053	0.948168	0.267984	0.893686	0.259919	1.05818	0.361002	0.830608	0.211406	0.900891	0.197568
MAPK12	0.971851	1	0.178363	0.988089	0.09495	1.00921	0.153434	1.00151	0.156115	1.00039	0.258509	0.988386	0.149942
MAPK13	0.679687	1	0.510022	0.803142	0.285546	0.87257	0.322677	0.881787	0.33058	0.796521	0.521474	0.864177	0.276188
MAPK14	0.0498001	1	0.591897	0.929651	0.305187	0.925002	0.180313	1.09372	0.237192	1.12167	0.236712	1.04773	0.257868
MAPK3	0.536021	1	0.56168	0.929413	0.4768	0.907673	0.407998	0.983549	0.438384	1.09025	0.341058	0.994047	0.540448
MAPK8	0.128916	1	0.272807	1.05002	0.477934	1.06596	0.309268	1.29788	0.471552	1.24806	0.419772	1.21105	0.453812
MAPK9	2.17642e-05	1	0.151478	0.820255	0.164847	0.901655	0.240527	0.712531	0.140111	0.66754	0.131336	0.779171	0.162758
MAPKAPK2	0.328396	1	0.464834	1.15343	0.736916	0.919741	0.402638	1.1514	0.530177	1.11036	0.339946	0.980594	0.348731
MAPKAPK3	0.726341	1	0.275961	1.12437	0.484285	0.936784	0.267854	0.967648	0.356208	1.02583	0.250686	0.957257	0.316165
MAPKAPK5	0.546094	1	0.101148	0.948566	0.128719	0.983265	0.265468	0.94376	0.247103	0.8729	0.175601	0.905461	0.130309
MAPT	0.093727	1	0.0721872	0.939278	0.351136	0.883298	0.237903	0.843664	0.428494	0.705194	0.197978	0.883956	0.410907
MASP1	1.13077e-14	1	0.149985	1.01656	0.176601	1.09231	0.18742	0.896035	0.258877	0.558739	0.166568	0.840083	0.22256
MATK	0.477476	1	0.264566	0.916439	0.163045	0.884271	0.14251	0.882823	0.161941	0.907304	0.134472	0.854423	0.119626
MATN2	8.37499e-12	1	0.328937	0.995551	0.278494	0.909109	0.211269	1.72009	0.710356	1.99316	0.541266	1.48657	0.596764
MATN3	0.00234841	1	0.0798397	1.00752	0.211022	1.02792	0.174326	0.968733	0.169448	0.80023	0.194559	0.908672	0.123462
MB	0.0301068	1	0.303543	1.01541	0.313395	0.950086	0.2869	1.05321	0.430953	1.73696	1.63518	1.13604	0.361246
MBD4	0.0924608	1	0.140373	0.874401	0.0995831	0.959921	0.204893	0.852393	0.14753	0.832197	0.132005	0.874078	0.243326
MBL2	0.0177552	1	0.493446	1.15684	0.527003	1.20116	0.509777	1.16289	0.827599	0.747186	0.49445	1.19144	0.620524
MCL1	3.17582e-06	1	0.375422	1.18433	0.605853	1.48554	0.563769	1.24648	0.210485	2.14101	0.812507	1.31785	0.268046
MDH1	0.0318615	1	0.484115	1.10231	0.521664	1.85374	1.0132	1.40816	0.890779	1.33165	0.530616	1.22252	0.535482
MDK	0.000208057	1	0.368973	3.37678	6.42454	2.33889	1.91615	5.0896	7.26444	13.9972	16.4491	5.46013	9.76332
MDM2	0.810165	1	0.146519	0.899158	0.127359	0.920119	0.177825	1.06563	0.563256	0.904913	0.169442	0.89957	0.181084
MED1	2.85326e-08	1	0.289366	0.955539	0.241987	0.939073	0.21168	0.76186	0.260853	0.521032	0.149087	0.859306	0.270917
MEPE	0.0562591	1	0.118644	0.864999	0.160367	0.863815	0.137317	0.806986	0.134803	0.797937	0.159427	1.17011	0.837549
MET	2.46839e-12	1	0.242722	0.984267	0.24758	1.04736	0.315411	1.60958	0.481222	2.49298	0.892153	1.58911	0.419614
METAP1	0.260037	1	0.278827	1.32675	0.739673	1.05841	0.595917	1.0503	0.542534	1.36353	0.556635	1.4837	0.802059
METAP2	1.34508e-05	1	0.403075	1.38872	0.667523	2.24524	1.03949	2.44258	1.28287	2.57822	1.34198	2.10002	0.651221
MFGE8	5.79311e-11	1	0.485326	1.06761	0.421704	1.35513	0.747139	2.12124	1.06857	3.80132	2.46987	1.6221	0.687312
MFRP	9.45367e-06	1	0.13532	0.933743	0.146984	0.998693	0.225059	0.877628	0.197883	0.691705	0.186321	0.838909	0.122947
MIA	0.0251511	1	0.199942	1.03723	0.219749	0.858597	0.197778	0.881035	0.379187	0.885504	0.2857	1.07566	0.345332
MICA	0.000812656	1	0.273023	1.75237	0.69992	1.78326	0.880949	3.03627	1.26482	3.94527	2.42689	2.91883	1.51193
MICB	4.25998e-13	1	0.121084	1.40521	0.510257	1.29054	0.438845	2.98936	1.3498	3.25059	1.54649	2.14023	0.781117
MIF	0.591214	1	0.421464	1.08298	0.255408	1.18219	0.387676	1.02551	0.27377	1.11615	0.393146	1.06172	0.228016
MMEL1	4.57887e-10	1	0.136633	0.967881	0.204222	1.03019	0.186102	0.838749	0.198971	0.548531	0.166511	0.842031	0.356753
MMP1	0.0321884	1	0.642976	1.57685	1.18979	1.70509	1.5032	2.24092	1.75129	2.7035	1.29864	1.74694	1.11998
MMP10	1.31211e-06	1	0.352414	1.33884	0.336049	1.32407	0.570531	1.90828	0.72093	2.87463	1.97412	1.96237	0.759186
MMP12	8.60754e-06	1	0.300557	2.42752	1.1087	1.47344	0.754027	2.4059	1.18122	2.5081	1.60776	3.43541	1.24051
MMP13	2.15838e-14	1	0.198263	1.12855	0.42124	1.42628	1.31961	1.96814	1.16922	5.26235	5.16311	1.54301	0.576162
MMP14	0.0418443	1	0.150606	1.3309	0.479055	1.55773	1.72683	1.42524	0.877916	1.62479	0.776993	1.15225	0.193484
MMP16	0.412131	1	0.130747	1.07239	0.396504	1.15716	0.435015	1.35058	0.585402	1.26752	0.587099	1.13468	0.440705
MMP17	0.377384	1	0.13421	1.14117	0.38022	1.08757	0.324911	1.31777	0.532959	1.26764	0.372146	1.16939	0.343174
MMP2	9.39254e-09	1	0.272726	1.15114	0.278342	0.999608	0.187434	1.77042	0.740868	1.73685	0.496847	1.63428	0.538674
MMP3	0.0084042	1	0.2984	1.34521	0.916275	1.01527	0.358342	1.32144	1.01728	2.07471	1.19676	1.2804	0.909617
MMP7	1.65671e-17	1	0.179844	1.64202	0.844259	2.09112	1.96742	7.63168	4.83935	10.1271	5.97561	5.66799	3.86104
MMP8	0.0254785	1	0.773652	1.03924	0.704521	0.837037	0.550339	0.998911	1.00352	1.83968	1.01831	1.04425	0.768014
MMP9	0.433182	1	0.526764	0.923466	0.490606	0.823428	0.315124	1.12038	1.03563	1.2883	0.869639	1.07486	0.630119
MPL	6.98971e-10	1	0.130714	0.782088	0.161312	0.77203	0.205577	0.600588	0.174431	0.520617	0.152454	0.68292	0.169112
MPO	0.174896	1	0.541567	1.22023	0.535818	0.984824	0.541623	0.96928	0.546013	1.34774	0.669171	1.14759	0.55515
MRC1	1.69377e-20	1	0.196265	1.58917	0.491997	1.83897	0.650022	3.86642	1.96778	6.2496	2.15265	3.63285	1.82221
MRC2	1.9805e-12	1	0.18152	1.09759	0.31986	0.847103	0.201978	2.21868	1.374	2.10019	0.740764	1.7637	0.568321
MSLN	0.563931	1	0.12315	1.17501	0.445155	1.40808	0.996006	1.12092	0.282616	1.44967	0.794485	1.0558	0.379304
MSN	0.0498626	1	0.814707	0.827822	0.382496	0.764195	0.257356	0.901768	0.299286	1.04359	0.258546	0.904156	0.268226
MSR1	0.000177903	1	0.0966552	0.877951	0.145147	1.06088	0.530013	0.798101	0.220788	0.701294	0.155153	0.801443	0.170751
MST1	0.349173	1	0.453691	1.03615	0.43025	1.08815	0.525075	1.10143	0.3717	0.72149	0.20238	0.988119	0.367185
MST1R	4.69097e-09	1	0.0617375	1.0193	0.148451	1.04671	0.130573	0.969799	0.165201	0.732222	0.217229	0.909698	0.093691
MSTN	2.15078e-13	1	0.0868379	1.00682	0.215689	1.04924	0.194799	0.822192	0.113055	0.550544	0.16679	0.836918	0.256268
MUC1	0.64189	1	0.112703	1.2156	0.318191	1.13906	0.178583	1.24639	0.319532	1.12258	0.36834	1.28111	0.614822
MYBPC1	3.2615e-11	1	0.158653	1.08543	0.228499	1.10867	0.2556	0.952098	0.370006	0.600332	0.16231	0.842268	0.201733
MYC	0.0155186	1	0.454573	0.849644	0.371042	0.8431	0.279241	0.696202	0.170902	0.674288	0.272732	0.85183	0.377695
N6AMT1	0.000582042	1	0.18307	0.926118	0.155504	0.849466	0.189157	0.794972	0.16594	0.725136	0.116481	0.798425	0.162405
NAAA	0.298945	1	0.105388	1.21173	0.797517	1.32205	0.865652	1.01658	0.449511	0.828286	0.335666	1.1738	0.281752
NACA	0.131093	1	0.427305	1.48435	0.855336	1.8647	1.34951	1.9133	0.948195	2.01397	1.11312	1.67735	0.868346
NAGK	0.233487	1	0.616457	1.05546	0.57202	1.09182	0.289611	1.25621	0.451908	1.20851	0.395968	1.31926	0.514978
NAMPT	0.114137	1	0.606318	1.08799	0.566793	1.25739	0.438455	1.0874	0.464452	1.48363	0.448166	1.27758	0.562601
NANOG	0.00115492	1	0.189566	0.783132	0.171713	0.783035	0.215034	0.739654	0.223936	0.675024	0.213261	0.686949	0.0977931
NAPA	0.787625	1	0.76701	1.04385	0.582112	1.2977	1.07765	1.10138	0.811904	1.17202	0.49845	0.892442	0.557455
NBL1	7.18924e-16	1	0.106212	1.96067	1.04632	1.40764	0.5231	2.70244	1.72818	10.1361	8.3881	3.03575	1.2321
NCAM1	0.000341754	1	0.221698	0.933842	0.226943	0.991158	0.219965	1.60304	0.829517	1.47217	0.561815	1.42988	0.52821
NCK1	0.0116681	1	0.571269	0.965273	0.286218	0.749822	0.159974	0.7477	0.148105	0.877537	0.238382	1.00656	0.280018
NCR1	1.61161e-06	1	0.2131	1.36226	0.380149	1.23363	0.490769	1.55842	0.472322	1.86169	0.45519	1.50912	0.248239
NCR2	1.55699e-06	1	0.0814973	0.844431	0.142067	0.86566	0.163755	0.776663	0.177704	0.675111	0.152102	0.762401	0.11303
NCR3	0.00862927	1	0.0719921	1.06673	0.143866	1.07178	0.152341	1.08557	0.123117	1.33389	0.358527	1.15869	0.221834
NEGR1	0.239675	1	0.114209	1.02695	0.129213	0.985468	0.128891	1.15717	0.389665	1.11696	0.374444	1.1629	0.21464
NGF	0.00246757	1	0.0632202	1.10164	0.442701	1.19293	0.592654	1.40224	0.466239	1.91401	1.30448	1.55537	0.597528
NID1	2.98235e-08	1	0.249639	1.04534	0.321634	1.04744	0.247709	1.32471	0.296419	1.79775	0.391943	1.14195	0.280893
NID2	4.46281e-07	1	0.275001	0.932092	0.268815	0.9446	0.225559	1.20708	0.281185	1.6281	0.45002	1.05245	0.294236
NLGN4X	1.19543e-19	1	0.0909063	1.32579	1.07428	1.13868	0.523942	2.2011	1.06351	5.02086	1.75775	1.74429	0.598744
NME1	0.000218505	1	0.0571048	1.02031	0.132154	0.976789	0.097629	0.940313	0.154979	0.809319	0.183384	0.909176	0.14698
NME2	0.534025	1	0.446195	1.30902	0.723666	1.6366	0.901942	1.4188	0.80544	1.26752	0.498452	1.47439	0.991713
NMT1	0.0519147	1	0.189968	1.25562	0.508053	1.2536	0.394395	1.36841	0.444043	1.54122	0.424151	1.23713	0.396205
NOG	5.84166e-05	1	0.170936	1.0224	0.172278	0.983869	0.15829	0.980345	0.219139	0.767491	0.289882	0.90044	0.260389
NOTCH1	1.07807e-11	1	0.186268	1.03693	0.199848	0.913612	0.171467	1.59726	0.690823	1.73515	0.484385	1.42632	0.286415
NOTCH2	0.927586	1	0.235661	1.014	0.245134	1.19875	0.733961	0.991126	0.235462	1.70858	2.49249	1.2141	0.724727
NOTCH3	2.47676e-19	1	0.0450241	1.10837	0.16049	1.0042	0.184636	2.07012	0.81732	2.08458	0.505345	1.71992	0.373813
NOV	0.00274143	1	0.0754944	0.963096	0.145423	0.956443	0.103307	0.907899	0.0934318	0.8288	0.176069	0.927506	0.151367
NPPA	0.883177	1	0.100509	0.979392	0.152736	0.950164	0.15725	0.995734	0.181301	1.0465	0.2231	0.983105	0.27567
NPPB	0.227765	1	0.0899681	0.935813	0.114991	0.928419	0.0982277	0.984066	0.395526	0.967991	0.375444	0.794208	0.0924821
NPPB.1	5.62539e-07	1	0.284432	8.20591	9.14399	3.476	4.49122	6.47073	5.88042	16.0173	13.779	4.16277	3.1999
NR1D1	0.166289	1	0.0553186	0.960537	0.101427	0.987941	0.237503	0.951337	0.223951	0.869498	0.139077	1.01554	0.207656
NR3C1	0.493263	1	0.187327	1.02728	0.158845	1.17887	0.3434	1.27981	0.487185	1.08794	0.576069	1.15396	0.444755
NRCAM	5.57311e-08	1	0.349651	1.34771	0.587423	1.07063	0.401191	2.57248	1.59193	2.89277	1.53678	2.4548	1.21764
NRG1	0.79955	1	0.114508	1.0783	0.263636	0.995753	0.208319	1.05415	0.270457	0.971897	0.294828	1.02056	0.254585
NRG4	0.58965	1	0.0574813	1.00181	0.0987419	1.00972	0.181212	1.24104	0.685914	1.13659	0.497558	1.22338	0.721574
NRP1	1.37416e-20	1	0.261254	1.20527	0.365378	1.19899	0.369514	2.50064	0.921152	3.59417	0.973275	2.15634	0.77118
NRXN1	0.000845893	1	0.126581	1.10344	0.277561	1.03048	0.165036	1.27684	0.486593	1.39695	0.383382	1.29599	0.327605
NRXN3	2.56795e-18	1	0.108293	1.23328	0.378708	1.06649	0.271075	2.04004	0.814629	2.65283	0.909221	2.46288	0.798174
NSFL1C	0.47908	1	0.621711	1.28061	0.66212	1.05134	0.614891	0.841728	0.487014	1.27986	0.600379	1.26681	0.629173
NTF3	1.44748e-05	1	0.182411	0.932533	0.206992	0.882018	0.147339	0.845753	0.179639	0.704028	0.164675	0.923277	0.155175
NTF4	0.00166757	1	0.120249	0.873795	0.158858	0.98803	0.486417	0.820327	0.219872	0.710775	0.135052	0.788344	0.131276
NTN1	1.86164e-06	1	0.119813	2.95695	4.19485	1.45333	0.479443	4.55482	5.60071	6.0229	5.06137	2.67661	3.36027
NTN4	7.68517e-26	1	0.113724	1.27251	0.509929	1.34767	0.32999	3.25907	1.76693	6.2915	2.38163	2.30592	0.889886
NTRK1	3.47953e-07	1	0.143386	1.1255	0.28164	1.2292	0.238564	1.06599	0.285838	0.800154	0.179306	1.05248	0.310134
NTRK2	0.0314777	1	0.195105	0.98934	0.200984	0.806136	0.153754	1.14615	0.458328	0.871705	0.294622	1.1195	0.25633
NTRK3	0.0141812	1	0.211176	1.12053	0.251129	1.07006	0.257883	1.48532	0.649397	1.41542	0.459736	1.4341	0.432551
NUDCD3	0.0619374	1	0.552066	0.707771	0.265215	0.708217	0.246587	0.624775	0.187487	0.867756	0.297214	0.789671	0.259876
NXPH1	3.29095e-08	1	0.235528	0.865323	0.265978	0.81852	0.22715	0.677662	0.10067	0.547947	0.131715	0.761757	0.167501
OAS1	0.200975	1	0.0778347	1.04844	0.22548	1.25556	0.779745	1.01566	0.273913	0.908959	0.280086	1.01246	0.276669
OCIAD1	0.118649	1	0.164287	1.05149	0.212504	1.02946	0.242188	1.02338	0.262015	0.813452	0.19405	1.04631	0.410684
OLFM4	2.42738e-05	1	0.106575	0.791875	0.14721	0.810804	0.173196	0.715751	0.195769	0.649669	0.148203	0.778071	0.0963779
OLR1	0.0188392	1	0.531468	0.943748	0.643873	0.498886	0.238965	0.613614	0.442855	0.98524	0.797966	0.745842	0.45959
OMD	2.53355e-09	1	0.479159	1.02577	0.401798	0.748755	0.328277	1.6973	1.15034	2.08	0.597312	1.66635	0.910305
OPCML	2.41122e-20	1	0.115896	0.976323	0.173289	1.07961	0.153811	0.78096	0.195603	0.477746	0.173823	0.75459	0.178685
OSM	1.28653e-18	1	0.080627	1.02109	0.216329	1.11404	0.212934	0.7604	0.166246	0.478943	0.194494	0.785417	0.175061
P4HB	5.1081e-08	1	0.109003	1.03463	0.143293	1.02324	0.184624	0.919318	0.133492	0.731034	0.106051	0.995246	0.281706
PA2G4	0.971158	1	0.462774	1.02915	0.522892	1.08198	0.560897	1.34407	0.941527	1.07151	0.832293	0.982227	0.600707
PAFAH1B2	0.000137467	1	0.532388	1.5066	0.581145	1.47719	0.71993	1.54457	0.600418	2.30436	0.827171	1.43398	0.483995
PAK3	6.01545e-08	1	0.0847181	1.10846	0.131262	1.10935	0.140752	0.997903	0.168656	0.827744	0.279393	0.971657	0.12766
PAK6	0.45253	1	0.121666	1.00993	0.123054	0.95454	0.104503	0.972336	0.176702	0.907688	0.161667	0.949476	0.178577
PAK7	3.60186e-08	1	0.067032	0.934937	0.0986007	0.969801	0.0928005	0.929161	0.188417	0.753395	0.148885	0.860254	0.0763265
PAPPA	2.97352e-11	1	0.401726	1.71868	1.00798	1.32556	0.610192	2.60206	1.27879	4.53723	2.06997	3.10763	2.48245
PARK7	4.7097e-08	1	0.166814	1.0656	0.263936	0.932078	0.13717	1.33728	0.530712	1.56114	0.442795	1.23245	0.278369
PCNA	2.72697e-07	1	0.0807562	0.86471	0.145592	0.87244	0.170784	0.739424	0.188717	0.680189	0.210479	0.773366	0.148318
PCSK7	0.016989	1	0.204579	1.18689	0.364017	1.20515	0.409038	1.39629	0.431865	1.54858	0.384149	1.33239	0.307383
PCSK9	6.7479e-07	1	0.305563	1.19249	0.388207	1.13356	0.383664	0.806226	0.287042	0.675211	0.15246	0.937853	0.361874
PDCD1LG2	0.164016	1	0.25799	1.2669	0.233637	1.34279	0.321573	1.47824	0.613431	1.51904	0.767214	1.45684	0.373906
PDE11A	0.0216	1	0.207259	1.10191	0.172407	1.04107	0.136405	1.0214	0.163787	0.895855	0.160825	0.937424	0.172953
PDE1A	0.253752	1	0.201683	0.923739	0.110666	1.20769	0.895459	1.06715	0.253045	1.11933	0.305941	0.916387	0.191938
PDE2A	1.93765e-16	1	0.0923019	1.02925	0.180052	1.11889	0.197688	0.890997	0.230163	0.554551	0.179487	0.817898	0.182914
PDE3A	0.0153576	1	0.217551	1.08428	0.305996	1.05279	0.278525	1.0192	0.347065	0.725243	0.17393	0.861607	0.180627
PDE4D	4.28763e-13	1	0.0798286	0.99472	0.131511	1.04063	0.234026	0.848549	0.121222	0.611797	0.130891	0.845795	0.238051
PDE5A	0.00226402	1	0.213821	1.07546	0.363535	0.809548	0.132535	0.943382	0.361276	0.749105	0.186888	0.928917	0.313955
PDE7A	0.00830979	1	0.0769152	0.956547	0.0940455	0.959858	0.0927378	0.911588	0.122137	0.846626	0.33981	0.928428	0.163482
PDE9A	0.228421	1	0.0679184	1.2695	0.415041	1.15459	0.392723	1.56738	0.712207	1.17291	0.340394	1.15278	0.161662
PDGFA	0.152676	1	0.220814	0.740701	0.337021	0.735949	0.389718	0.598552	0.206619	0.665767	0.253906	0.683504	0.290277
PDGFB	0.524656	1	0.331381	0.832305	0.514405	0.709528	0.41238	0.741923	0.456049	1.03685	0.507383	0.856407	0.470013
PDGFC	0.525151	1	0.109045	1.16791	0.751851	1.12741	0.422658	1.26058	0.415613	1.13983	0.488387	1.56205	1.21114
PDGFRA	1.07011e-21	1	0.511994	1.01379	0.16351	1.04364	0.462238	2.46094	1.41175	5.58409	2.98289	1.88127	0.780837
PDGFRB	5.28572e-06	1	0.387886	1.1685	0.509812	1.1117	0.532398	2.21385	1.08137	2.03857	0.814103	1.8623	0.768554
PDIA3	5.85685e-09	1	0.0828719	1.048	0.13861	1.10033	0.175212	1.00406	0.157035	0.7625	0.165592	0.922896	0.14203
PDK1	0.00423987	1	0.0929564	1.11654	0.289758	1.02632	0.168782	1.04408	0.349366	0.777308	0.250196	0.976959	0.301449
PDPK1	0.248909	1	0.357717	1.19402	0.654599	0.845198	0.57506	0.75348	0.492852	1.22973	0.688105	1.18159	0.601756
PDXK	0.888417	1	0.477767	0.925476	0.510361	0.996376	0.345148	0.899766	0.324848	0.947305	0.271731	1.01949	0.445535
PDXP	0.128781	1	0.403176	1.52717	0.867267	2.26642	1.95472	2.00934	1.34684	1.93342	1.0469	1.53559	0.915837
PEBP1	0.386867	1	0.473727	1.29795	0.547448	1.51307	0.892475	1.32083	0.771881	1.55298	0.629728	1.37787	0.594474
PECAM1	0.294567	1	0.0564532	1.04238	0.192322	1.06158	0.144638	1.03814	0.207631	0.939746	0.167046	0.993663	0.118973
PES1	0.415853	1	0.127686	0.933787	0.274449	0.899672	0.160305	0.842547	0.191807	0.855919	0.107722	0.879897	0.215705
PEX5	0.641245	1	0.261803	0.96639	0.294637	1.07341	0.264754	1.09758	0.340031	0.923029	0.33012	1.02424	0.430761
PF4	0.422934	1	0.103254	0.9258	0.222418	0.917398	0.130816	0.800841	0.269687	0.900422	0.277965	0.916273	0.161467
PFDN5	0.0209384	1	0.19819	1.37526	0.498941	1.7727	0.923996	1.70476	0.60284	1.81062	0.863638	1.69962	0.749077
PGAM1	3.76636e-06	1	0.50238	1.82658	1.70218	1.38005	1.77692	0.360138	0.112445	0.44981	0.514681	1.17466	1.56061
PGD	0.306703	1	0.287775	1.00818	1.09201	0.839172	0.754397	1.12935	1.47487	0.645164	0.627937	0.769567	0.53558
PGF	0.785038	1	0.112726	1.09224	0.133054	1.07202	0.126274	1.07084	0.144575	1.16713	0.385102	1.06885	0.132186
PGK1	1.67164e-15	1	0.0627136	0.970456	0.0841543	0.944332	0.0873525	0.81996	0.0899883	0.739443	0.118383	0.823323	0.0878606
PGLYRP1	0.029979	1	0.469856	0.842662	0.607529	0.631468	0.655023	0.798556	0.782862	1.05458	0.673819	1.06599	0.887603
PGM1	0.385411	1	0.0669603	1.00247	0.105528	1.14548	0.273511	1.01339	0.267579	1.16956	0.32785	1.02986	0.194435
PI3	0.00299755	1	0.311132	1.70566	1.22222	1.49088	1.37282	1.64126	1.31428	3.81335	2.91193	3.11791	2.84406
PIANP	1.73211e-05	1	0.218337	1.53224	0.468718	1.17745	0.406727	1.69102	0.899827	2.44556	1.11105	1.52876	0.406872
PIAS4	0.577064	1	0.25039	0.981749	0.343356	1.06855	0.231413	1.0381	0.31897	1.01713	0.317921	1.00655	0.213652
PIGR	4.16372e-20	1	0.202858	1.88464	0.983924	3.46398	2.75246	10.5198	5.85579	14.7159	7.32511	5.18753	2.77667
PIK3CA.PIK3R1	0.167519	1	0.176174	1.07069	0.398612	1.31427	0.410851	1.17172	0.207582	1.3237	0.554963	1.12009	0.283227
PIK3CG	3.38287e-17	1	0.0732352	1.00104	0.190569	1.08346	0.172992	0.811058	0.140857	0.525377	0.210425	0.77956	0.140104
PIM1	0.130133	1	0.0663921	0.949676	0.0743657	1.08734	0.344217	1.07327	0.359529	0.833018	0.234216	0.930264	0.204742
PKM2	0.392404	1	0.619205	0.804989	0.333333	0.700966	0.383611	0.808865	0.43834	0.926189	0.365951	0.872408	0.544679
PLA2G10	0.378035	1	0.097019	0.930423	0.107657	0.945694	0.109671	0.931947	0.162851	0.893265	0.165164	0.947974	0.133363
PLA2G1B	6.22425e-06	1	0.184528	1.27343	0.584314	1.4163	0.454479	1.48111	0.604789	2.40618	1.10649	1.47357	0.675339
PLA2G2A	0.124154	1	0.196451	1.43923	0.579904	1.52937	0.638637	2.09687	1.30764	1.49214	1.14185	2.04423	1.14489
PLA2G2E	1.39384e-07	1	0.124142	0.863115	0.0990045	0.885478	0.193162	0.732752	0.167035	0.673583	0.175398	0.744744	0.110717
PLA2G5	0.00116969	1	0.0889291	0.911768	0.0535541	0.995373	0.179359	0.943134	0.145157	0.806406	0.12411	0.889457	0.12978
PLA2G7	6.16643e-11	1	0.0851775	0.944896	0.276253	1.02188	0.209158	1.50227	0.796394	1.98801	0.620243	1.08999	0.281687
PLAT	6.2396e-16	1	0.14558	1.37317	0.683929	1.66357	0.607079	3.58196	2.62892	8.32678	4.25446	2.67524	1.61103
PLAU	1.95822e-24	1	0.305376	1.32687	0.536933	1.4241	0.485969	3.61241	1.94427	7.35067	2.70519	3.06057	1.12887
PLAUR	2.02045e-18	1	0.0649894	1.06058	0.136959	1.16133	0.226208	1.33945	0.267311	2.03213	0.461882	1.24755	0.164689
PLCG1	2.03332e-14	1	0.240164	1.1032	0.228944	1.15772	0.197142	0.94234	0.189242	0.65544	0.145641	0.920308	0.199524
PLG	3.06436e-17	1	0.161025	0.946588	0.300729	0.948715	0.201436	0.715001	0.198309	0.37062	0.133216	0.718086	0.201357
PLG.1	4.13532e-06	1	0.090728	0.850153	0.0996364	0.886093	0.114787	0.777143	0.120934	0.715053	0.153797	0.800479	0.1059
PLG.2	8.43208e-22	1	0.104992	0.853982	0.206436	0.877219	0.153349	0.598954	0.170502	0.348529	0.120274	0.617352	0.149238
PLK1	0.000664725	1	0.107067	0.769275	0.112911	0.80307	0.164858	0.709206	0.182557	0.673248	0.169075	0.783089	0.264152
PLXNB2	2.34398e-13	1	0.13518	1.45731	0.390804	1.30615	0.334606	2.61797	1.33174	2.91798	0.89187	2.16651	0.651163
PLXNC1	9.55209e-18	1	0.203127	1.09199	0.241041	1.1177	0.302236	2.2047	0.915754	2.66328	0.744582	1.89529	0.513088
POMC	0.327314	1	0.0700361	0.884322	0.112986	0.881312	0.167476	0.826032	0.148048	0.908173	0.236263	0.874758	0.19172
POMC.1	0.00846505	1	0.0785144	0.835905	0.140073	0.887781	0.173553	0.786438	0.228515	0.729104	0.251909	0.849892	0.15605
POMC.2	0.0474096	1	0.181928	1.30421	0.388844	1.35014	0.798971	1.39959	0.7431	1.73765	1.4818	1.38277	0.535262
PON1	0.000156793	1	0.0990292	0.889687	0.140818	0.975313	0.3055	0.807239	0.209362	0.7021	0.131994	0.832637	0.139296
POR	4.71486e-06	1	0.54389	1.40805	0.971161	4.27089	3.1119	3.05825	1.61156	3.26229	1.7848	3.07386	2.3909
POSTN	5.28011e-08	1	0.310717	1.14301	0.305947	0.955113	0.2738	1.46741	0.804228	2.56357	1.26236	1.4584	0.550173
PPA1	0.000167892	1	0.31117	1.08958	0.237633	1.02982	0.198963	1.01073	0.243043	0.803241	0.280756	1.02505	0.215977
PPBP	0.021742	1	0.16658	0.733034	0.226581	0.696025	0.294178	0.550455	0.24975	0.639344	0.188182	0.663535	0.268234
PPBP.1	0.0176208	1	0.152943	0.701024	0.226455	0.70115	0.300515	0.526099	0.229969	0.632958	0.191692	0.650429	0.268412
PPIA	0.12581	1	0.388034	1.16996	0.390325	0.983749	0.293459	1.00624	0.377655	1.35646	0.371551	1.23849	0.43355
PPIB	4.33903e-10	1	0.120423	1.00567	0.197574	1.07087	0.204259	0.927377	0.238239	0.60247	0.183607	0.878793	0.272234
PPID	0.282347	1	0.281305	1.00922	0.541155	0.832301	0.366867	1.21495	0.820519	1.31156	0.761596	0.941381	0.414753
PPIE	0.0253986	1	0.299583	1.42579	0.555235	1.7632	0.813223	1.77463	0.641402	1.94581	1.07424	1.45118	0.572391
PPIF	1.07134e-05	1	0.521325	1.25994	0.434591	1.53989	0.494728	1.56366	0.46751	2.11319	0.570134	1.67924	0.671648
PPP3CA.PPP3R1	0.814607	1	0.236295	1.03353	0.410913	0.968394	0.281729	0.944889	0.365504	1.11676	0.452888	0.904824	0.166121
PPP3R1	1.03329e-18	1	0.145873	0.979768	0.214603	1.14015	0.283819	0.74239	0.191731	0.449765	0.194062	0.713669	0.158681
PPY	0.384282	1	0.982016	0.731362	0.408331	0.706531	0.377525	0.729743	0.595303	0.994625	0.601108	0.987253	0.654762
PRDX1	0.319488	1	0.347633	1.25456	0.580394	1.73074	1.10024	1.78723	1.39572	1.36762	0.781493	1.25653	0.675129
PRDX5	0.0153518	1	0.0849859	0.888249	0.133094	0.898846	0.147078	0.802002	0.14237	0.782909	0.250354	0.926684	0.264167
PRDX6	0.528969	1	0.466627	1.29557	0.723395	1.598	0.846542	1.55455	1.08964	1.26282	0.754602	1.11976	0.607658
PRKAA1.PRKAB1..PRKAG1	0.0166355	1	0.151895	0.859111	0.165948	0.876375	0.184738	0.80425	0.254507	0.732504	0.183548	0.836788	0.105309
PRKAA2.PRKAB2.PRKAG1	0.632697	1	0.588712	1.03894	0.466376	0.832633	0.333428	0.892215	0.40371	1.0401	0.266029	1.01627	0.430436
PRKACA	0.155176	1	0.561538	1.13495	0.501632	1.23692	0.554429	1.18589	0.594678	1.46689	0.389283	1.16862	0.658702
PRKCA	1.79196e-05	1	0.043786	1.1839	0.21264	1.15771	0.209403	1.12519	0.191312	0.909807	0.166716	1.07829	0.192083
PRKCB	0.790459	1	0.886678	1.04651	0.517268	0.996335	0.451737	1.03993	0.588566	1.16261	0.39947	1.16015	0.725167
PRKCD	0.035446	1	0.111027	1.1566	0.272365	1.22902	0.27924	1.0768	0.284374	0.975472	0.261566	1.0825	0.210946
PRKCG	1.50058e-10	1	0.113193	1.10997	0.364031	1.00787	0.171973	0.872181	0.213857	0.635339	0.159099	0.916058	0.260809
PRKCI	0.171805	1	0.457203	1.18096	0.560034	1.40682	0.808565	1.39785	0.652841	1.54921	0.50113	1.25954	0.603729
PRKCQ	0.0679904	1	0.200858	1.0759	0.269229	0.810199	0.146639	0.847426	0.151138	0.966998	0.380546	0.961124	0.214713
PRKCZ	0.0847052	1	0.304221	0.913491	0.244451	0.943323	0.269266	1.02182	0.288846	1.16198	0.322541	0.969678	0.249681
PRL	0.0187425	1	0.15645	1.43115	0.347256	1.44039	0.445318	2.03245	1.13959	1.7275	0.881026	1.56412	0.757748
PRLR	2.13933e-16	1	0.0920149	0.969241	0.170004	1.06597	0.189661	0.768738	0.113209	0.529313	0.190889	0.733535	0.151253
PROC	1.33343e-21	1	0.188626	0.820006	0.143739	0.865137	0.168337	0.498041	0.177874	0.364849	0.0914685	0.558468	0.133182
PROC.1	3.62089e-09	1	0.170931	0.92981	0.196878	0.934883	0.180317	0.748467	0.17832	0.537099	0.149065	0.758286	0.294456
PROK1	0.000874445	1	0.119578	0.875974	0.10639	0.934888	0.221842	0.79062	0.209908	0.749911	0.156582	0.861475	0.149159
PROS1	0.0129428	1	0.181683	0.983447	0.179214	0.995888	0.154118	1.06039	0.192399	1.08215	0.21288	0.869878	0.149944
PRSS1	0.0428553	1	0.288461	1.36017	1.63718	2.56129	2.77831	1.76934	0.988417	3.03657	1.88268	1.90016	1.6782
PRSS2	6.22707e-09	1	0.151607	2.35508	1.3881	5.16736	4.10158	5.88585	4.94731	17.1937	10.5193	4.49875	3.66869
PRSS22	1.31693e-18	1	0.207404	1.45301	0.41879	1.48477	0.790307	3.79137	2.09298	6.57976	3.35373	3.34148	1.40824
PRSS27	1.69325e-17	1	0.140201	1.01568	0.190603	1.10141	0.194385	0.817164	0.250398	0.469274	0.199752	0.786304	0.214917
PRSS3	2.33228e-06	1	0.253606	0.882086	0.100496	1.14658	0.763645	0.8226	0.226939	0.618462	0.182796	0.772151	0.0916991
PRTN3	0.23669	1	0.616519	1.08534	0.631901	0.792514	0.46892	0.850378	0.599292	1.20221	0.523247	0.983228	0.546788
PSMA1	0.00227731	1	0.0940162	0.967775	0.111815	1.07443	0.223387	0.947753	0.172061	0.890418	0.173754	0.868636	0.109865
PSMA2	0.346313	1	0.153951	1.05868	0.256432	1.19241	0.218163	1.16062	0.245903	1.07637	0.230953	1.07579	0.124681
PSMA6	0.58417	1	0.202317	0.962601	0.165583	1.08694	0.321788	1.03945	0.312619	1.05773	0.320562	0.922516	0.25258
PSMD7	2.71786e-06	1	0.128616	0.897629	0.0966364	1.04534	0.265137	1.06588	0.149337	1.24488	0.237303	1.01749	0.156686
PSME1	2.13666e-05	1	0.189036	0.923834	0.128019	1.09964	0.332791	0.843755	0.246639	0.768622	0.157443	0.807638	0.14495
PSME3	0.326424	1	0.0916117	0.855699	0.220728	0.875472	0.260213	1.04144	0.908327	0.847288	0.690486	0.811773	0.150036
PSPN	0.0114707	1	0.12373	0.914571	0.115438	0.924067	0.165566	0.860635	0.157276	0.803327	0.153843	0.871378	0.0759898
PTEN	0.926963	1	0.34318	1.16758	0.40485	1.29824	0.942728	1.10732	0.421854	1.07093	0.25369	1.0829	0.223179
PTGS2	0.979814	1	0.294827	0.912376	0.330214	0.91369	0.418488	0.978392	0.531127	0.956295	0.352965	0.910165	0.377967
PTH	6.04661e-06	1	0.633348	1.54292	1.0628	1.02906	0.589794	1.35141	0.720898	2.95943	1.71119	1.12286	0.423308
PTHLH	0.451838	1	0.139631	1.00391	0.181485	0.958081	0.139927	0.953532	0.170006	0.9215	0.18223	0.943304	0.196395
PTK2	0.7616	1	0.0892294	1.08334	0.343261	1.20559	0.899799	1.11264	0.542894	1.19559	0.857295	0.895272	0.180416
PTK6	0.681729	1	0.0978261	0.870594	0.130136	0.969083	0.202852	0.946384	0.198395	0.939556	0.18269	0.953018	0.202242
PTN	0.00850433	1	0.116536	2.32746	3.64806	1.26321	0.616106	3.45461	5.25511	4.54544	5.0153	3.02499	5.11483
PTPN1	3.25474e-17	1	0.111164	0.995696	0.160804	0.986519	0.119746	0.775202	0.111829	0.590332	0.201256	0.823432	0.0882489
PTPN11	0.030472	1	0.344202	2.13588	1.52208	1.99113	1.24751	1.61163	0.812792	2.56386	1.2326	2.3277	1.25603
PTPN2	0.00152937	1	0.102223	0.931157	0.0955833	0.950935	0.117446	0.855514	0.0595723	0.854212	0.207471	0.90483	0.158914
PTPN6	0.154172	1	0.35953	1.56923	1.07562	1.18595	0.931141	1.02768	0.670189	1.70699	0.867808	1.56714	0.902022
PYY	0.000155999	1	0.303372	1.16582	0.387298	1.11032	0.389313	1.08997	0.604212	1.91952	1.31411	1.43956	0.39652
RAC1	0.476387	1	0.553901	0.940516	0.433411	1.02064	0.641739	1.1539	0.707665	1.1545	0.360039	0.900787	0.535616
RAC3	0.0721496	1	0.220275	1.01618	0.17917	1.04056	0.299998	1.13929	0.309628	1.23003	0.294103	1.05066	0.235377
RAD51	9.24655e-09	1	0.095939	1.17093	0.230648	1.59929	1.50381	1.02173	0.211846	0.735718	0.16545	1.01291	0.206877
RAN	0.975983	1	0.609343	1.34365	0.83498	1.67416	1.51507	1.33829	0.934097	1.31943	0.911484	1.1279	0.716968
RARRES2	2.577e-05	1	0.150317	1.06288	0.302245	0.991353	0.223806	0.844538	0.377645	0.645703	0.215496	0.791346	0.176209
RASA1	0.322069	1	0.182428	1.29111	0.30946	1.19481	0.299848	1.18196	0.253321	1.12254	0.210337	1.21861	0.228784
RB1	1.01639e-06	1	0.142383	1.18001	0.244573	1.24369	0.252438	1.13134	0.335058	0.759625	0.166971	1.01312	0.242398
RBM39	0.0066876	1	0.896715	0.678677	0.240585	0.681417	0.22151	0.806079	0.389544	1.085	0.48014	0.841762	0.369134
RBP4	5.22036e-07	1	0.107162	0.942839	0.224786	0.949446	0.285428	0.745502	0.346383	0.564289	0.119688	0.777456	0.332296
REG1A	2.17307e-07	1	0.193287	1.79764	1.89311	2.31795	2.94602	1.97974	1.15556	5.32123	3.59175	1.77617	0.612669
REG4	0.303182	1	0.109809	1.33366	0.392064	1.15252	0.273886	1.20157	0.490146	0.978751	0.311442	1.18704	0.405199
RELT	1.29683e-16	1	0.161472	1.4911	0.348538	1.35798	0.343062	1.89582	0.597862	4.73917	2.78457	1.87802	0.518628
REN	7.76958e-06	1	0.303658	1.01599	0.551362	0.995491	0.615257	1.34402	1.15883	2.56844	2.23797	1.55762	0.871743
RET	3.7273e-06	1	0.151623	0.796387	0.170754	0.808793	0.309899	0.807015	0.225155	0.50485	0.175606	0.6724	0.207864
RETN	0.000252553	1	0.330838	1.06836	0.391579	0.950123	0.363072	1.03217	0.600992	1.85959	0.803906	1.04589	0.293876
RGMA	5.04188e-05	1	0.174037	1.00263	0.166322	0.97106	0.143468	1.16208	0.460282	1.29328	0.452929	1.33105	0.283588
RGMB	3.17416e-11	1	0.146345	1.06536	0.264107	0.975002	0.155376	1.48369	0.624603	1.73797	0.496613	1.43187	0.340776
RNASEH1	0.731663	1	0.495521	0.764154	0.17924	0.868325	0.46772	0.965705	0.44379	0.921274	0.540029	1.09159	0.949871
RNF43	2.52039e-13	1	0.112687	0.989481	0.199591	1.07714	0.195706	0.803101	0.174516	0.584258	0.209233	0.784242	0.167947
ROBO2	1.32744e-15	1	0.224778	1.00271	0.246501	0.915467	0.202859	2.0382	0.961585	2.15206	0.729891	1.61456	0.503323
ROBO3	0.0062841	1	0.038748	0.940901	0.0993219	0.927662	0.102937	0.897098	0.136996	0.832736	0.106049	0.891541	0.152253
ROR1	4.47688e-15	1	0.196901	1.14201	0.261617	0.951993	0.3219	1.65808	0.629023	2.20084	0.671693	1.58461	0.408323
RPS27A	5.96532e-06	1	0.584934	1.30095	0.645822	1.83872	1.68923	1.76383	1.06573	3.86009	2.4469	1.6707	1.34923
RPS27A.1	3.39537e-07	1	0.429521	1.22182	0.44977	1.3005	0.558363	1.5388	0.645866	2.39274	0.811997	1.34527	0.476365
RPS3	0.228822	1	0.511612	0.703246	0.124427	1.02586	0.555897	0.960575	0.521721	0.763565	0.361035	0.757254	0.194955
RPS3A	0.214721	1	0.213002	0.828372	0.127123	0.977228	0.247082	1.06923	0.372185	1.03236	0.345266	1.02584	0.427047
RPS6KA3	0.903402	1	0.595043	0.916303	0.476788	0.882878	0.386864	0.882545	0.423749	0.947804	0.263092	0.862222	0.340022
RPS6KA5	0.447152	1	0.169247	1.20198	0.435776	1.34917	0.462533	1.37289	0.552932	1.3183	0.528956	1.15227	0.361129
RPS7	0.0572383	1	1.01816	0.713097	0.365088	1.05298	0.605923	1.09373	0.646299	1.29888	0.708544	1.07194	1.04892
RPSA	9.86675e-13	1	0.0553814	0.984725	0.154211	1.05642	0.207664	0.787847	0.0781779	0.699722	0.156101	0.79409	0.0863536
RSPO2	0.625133	1	0.118801	0.914489	0.102619	0.974811	0.137094	0.92858	0.147297	0.936359	0.19095	0.896979	0.156637
RSPO3	6.68225e-09	1	0.170139	1.18891	0.200256	1.01512	0.177615	1.56654	0.621029	1.9426	0.67436	1.48058	0.44572
RSPO4	0.102074	1	0.160589	1.25343	0.273442	1.10191	0.316018	1.24519	0.319407	1.3012	0.349284	1.29299	0.328778
RTN4R	7.78395e-15	1	0.0937531	1.05584	0.410819	0.853564	0.302164	1.5047	0.458611	2.11972	0.615308	1.39356	0.410768
RXFP1	2.49137e-12	1	0.106064	1.02257	0.154596	0.999728	0.112049	0.853954	0.1388	0.665398	0.159244	0.908447	0.256429
S100A12	0.379061	1	0.53905	1.06599	0.603654	0.807116	0.356076	0.832228	0.392384	1.11478	0.390281	1.00478	0.547515
S100A4	0.832206	1	0.621352	1.04656	0.555591	1.11116	0.582158	1.17315	0.869792	0.821375	0.435616	0.984027	0.317245
S100A6	0.825628	1	0.359031	1.18582	0.453689	1.19437	0.487524	1.13708	0.568035	1.17854	0.362047	1.06818	0.34619
S100A7	0.57529	1	0.16391	1.11084	0.255252	1.22947	0.667484	1.27545	0.406639	1.31133	0.716935	1.1667	0.313737
S100A9	0.000288816	1	0.4216	1.72768	1.06434	1.44864	0.628249	1.77601	0.793231	2.53126	1.0091	1.98731	1.2303
SAA1	0.0869569	1	0.605276	3.74485	3.92713	4.76274	6.05559	3.21789	4.35953	4.17326	3.34108	3.52658	4.41178
SBDS	0.365637	1	0.366111	1.31709	0.485389	1.17444	0.444498	1.19424	0.535386	1.53199	0.53606	1.39924	0.687044
SCARB2	0.314821	1	0.131711	0.854881	0.172738	0.871378	0.138409	0.922095	0.226326	0.915341	0.209202	0.843941	0.127232
SCARF1	0.000735215	1	0.283654	1.01393	0.274309	0.917431	0.314562	0.969662	0.269501	1.3678	0.398385	1.1859	0.350288
SCARF2	0.642831	1	0.0863326	0.96451	0.249922	0.916342	0.170281	0.901578	0.331372	0.879805	0.244908	0.970605	0.288245
SCGB2A1	3.02804e-12	1	0.102784	1.03885	0.0971623	0.977014	0.10762	0.880203	0.138294	0.712588	0.152354	0.922674	0.122383
SCT	0.0398359	1	0.164505	0.853223	0.135095	0.883586	0.165926	0.825048	0.18961	0.773112	0.242529	0.811891	0.135609
SECTM1	0.0386924	1	0.0947146	1.05947	0.116692	1.06223	0.179448	0.943532	0.153541	1.1753	0.527427	0.898582	0.18352
SELE	5.63105e-12	1	0.35104	1.70768	0.719334	2.58178	0.996448	3.76677	1.70789	3.50511	1.32144	2.4023	0.809956
SELL	9.0939e-09	1	0.207387	0.769147	0.175977	0.738064	0.213991	1.21969	0.462195	1.50261	0.509276	1.09391	0.24668
SELP	0.225668	1	0.310063	0.880921	0.364978	0.723857	0.294479	0.78925	0.324997	0.803968	0.173683	0.954562	0.281501
SEMA3A	0.000131798	1	0.119847	1.03196	0.150403	1.16099	0.298533	0.964147	0.18418	0.88186	0.37445	0.932755	0.167664
SEMA3E	0.00134626	1	0.294656	1.06983	0.424203	0.891786	0.295748	1.3748	0.57807	1.23462	0.568897	1.54754	0.401402
SEMA5A	4.3796e-05	1	0.639888	0.822822	0.142011	0.872748	0.182471	1.21946	0.558767	1.27057	0.354288	0.991265	0.251052
SEMA6A	3.73052e-09	1	0.217274	1.43237	0.487325	1.2991	0.344615	2.33742	1.08596	2.42184	0.908721	1.9214	0.405709
SEMA6B	3.67926e-23	1	0.146988	1.74867	0.530696	1.61426	0.464297	3.48452	1.74878	5.63851	1.56329	3.20029	0.87816
SERPINA1	7.74094e-07	1	0.641182	0.835177	0.289232	0.837983	0.24333	1.16406	0.401776	1.38298	0.34676	1.08523	0.355938
SERPINA10	0.0143216	1	0.224083	1.13787	0.412683	1.2928	0.352095	1.13496	0.365672	0.909424	0.222091	0.98374	0.255294
SERPINA3	3.33798e-09	1	0.104068	1.15229	0.124408	1.17367	0.17476	1.29593	0.240993	1.71481	0.436267	1.32201	0.2288
SERPINA3.1	0.131718	1	0.647037	0.951215	0.544224	0.954412	0.717394	0.8553	0.56675	1.43832	0.823678	0.868443	0.4268
SERPINA4	7.48685e-13	1	0.091903	0.732444	0.151737	0.755776	0.139168	0.593846	0.160217	0.435751	0.160701	0.625218	0.143595
SERPINA5	0.0089659	1	0.345936	0.859339	0.240113	0.756523	0.281926	0.766025	0.350574	0.533573	0.195831	0.856468	0.242277
SERPINA6	1.75818e-08	1	0.0988908	0.937209	0.0893978	1.02514	0.235232	0.929646	0.260135	0.685182	0.182876	0.922307	0.199377
SERPINA7	0.000483003	1	0.187273	0.914069	0.147363	0.921693	0.172229	0.955278	0.216695	0.782443	0.165232	1.03158	0.0987156
SERPINC1	1.1478e-12	1	0.185474	0.782133	0.298571	0.790579	0.220616	0.633253	0.238003	0.253916	0.158613	0.706488	0.248319
SERPIND1	1.02108e-24	1	0.166443	0.861346	0.174225	0.91029	0.213758	0.50584	0.176398	0.274485	0.106753	0.585453	0.146795
SERPINE1	0.648729	1	0.196929	0.823665	0.337918	0.923351	0.333316	0.76709	0.251483	1.03862	0.412494	0.827753	0.31356
SERPINE2	0.232797	1	0.329548	0.877366	0.213368	1.01234	0.347805	0.942837	0.554327	0.763944	0.246013	0.79303	0.186863
SERPINF1	2.80336e-08	1	0.106769	0.920251	0.153118	0.919614	0.154486	1.01771	0.1593	1.2615	0.278959	0.986009	0.105351
SERPINF2	8.01183e-11	1	0.159088	0.809894	0.146814	0.828629	0.141865	0.636333	0.189702	0.559534	0.120956	0.643903	0.0946133
SERPING1	7.70595e-05	1	0.132249	1.21259	0.277935	1.29771	0.452814	1.3779	0.419935	1.89082	0.426775	1.26851	0.312517
SET	0.172133	1	0.277292	0.79855	0.204703	0.782113	0.25001	0.712102	0.281533	0.721901	0.277153	0.724821	0.411781
SEZ6L2	0.383813	1	0.296552	1.26834	0.585502	1.44186	0.575644	1.54363	0.774008	1.3942	0.583559	1.2214	0.548415
SFN	0.178588	1	0.0866689	1.05895	0.141943	1.11592	0.264811	0.987488	0.250401	1.04702	0.239673	0.971108	0.151791
SFRP1	1.81588e-06	1	0.297581	4.04314	7.94027	1.77191	2.13903	7.77463	8.06462	11.1228	11.8019	5.40416	10.8693
SFTPD	0.444569	1	0.773069	0.880283	0.684536	0.693515	0.45551	0.801879	0.662356	1.03961	0.579827	0.838843	0.579009
SGTA	0.818713	1	0.464712	1.44303	0.721652	1.38354	0.914389	1.40726	0.981623	1.19415	0.658427	1.49733	0.833641
SH2D1A	0.450468	1	0.16107	1.25055	0.33852	1.33209	0.547081	1.41053	0.389573	1.27268	0.285528	1.27506	0.40038
SHBG	0.00703767	1	0.814963	1.14628	0.548329	1.1296	0.423826	1.34663	0.485784	0.819421	0.377865	1.50672	0.48547
SHC1	0.268149	1	0.396744	1.05033	0.352414	0.980816	0.398369	1.03137	0.424238	1.24668	0.45684	1.0214	0.272659
SHH	0.18856	1	0.212372	1.60835	0.520383	1.50429	0.602845	1.75121	0.865704	1.69466	0.841129	1.97345	1.14544
SIGLEC1	3.88961e-10	1	0.125655	1.08772	0.255786	1.11361	0.240902	1.48607	0.361181	2.01409	0.688819	1.37012	0.26546
SIGLEC14	4.36981e-12	1	0.325018	1.42097	0.763869	1.78246	0.657466	2.80736	1.14656	5.41019	1.79937	2.78173	1.15632
SIGLEC6	0.346781	1	0.297287	0.867189	0.144851	0.882752	0.258927	1.03192	0.345089	0.836357	0.198837	0.942528	0.217244
SIGLEC7	3.12964e-17	1	0.127679	1.24691	0.233236	1.58598	0.404985	2.25547	1.07623	3.05418	0.987825	1.96643	0.402684
SIGLEC9	0.0191771	1	0.273772	0.855751	0.554911	1.18593	0.604855	2.06907	1.71821	4.76938	3.32019	1.94701	1.47549
SIRPA	0.0493479	1	0.383257	1.4429	0.455465	1.35056	0.698083	2.1989	0.982749	2.7003	1.69749	1.47479	1.04496
SIRT2	7.28744e-05	1	0.0849884	1.2996	0.555318	1.52787	0.594745	2.41069	1.66296	2.47512	1.28642	1.99931	1.813
SKP1	0.103831	1	0.130581	0.994821	0.13553	1.04788	0.216397	1.09506	0.303215	0.887558	0.128979	0.912789	0.153772
SLAMF6	1.0391e-13	1	0.150189	1.08343	0.140658	1.165	0.249477	1.68169	0.75642	2.03409	0.627055	1.60461	0.369174
SLAMF7	3.97173e-07	1	0.420825	1.74346	0.894375	1.50588	0.681078	2.89345	1.67916	2.70715	1.07374	2.78159	0.862857
SLC25A18	0.098373	1	0.0748194	0.992713	0.0893515	1.02035	0.157293	1.43794	1.30015	0.867901	0.234732	0.955768	0.165026
SLITRK1	3.78632e-09	1	0.165495	0.90967	0.179315	1.03437	0.218463	0.859752	0.219436	0.594671	0.166041	0.834719	0.209132
SLITRK5	3.3571e-05	1	0.236463	1.05285	0.341311	0.952558	0.283757	1.44232	0.590274	1.67532	0.753098	1.51517	0.391907
SLPI	9.0577e-05	1	0.240346	1.38732	0.435435	1.42894	0.445374	1.77239	0.857812	2.18652	0.7798	1.55898	0.483121
SMAD2	0.112915	1	0.334617	1.31505	0.464435	1.05617	0.495446	1.16785	0.53354	1.56497	0.477002	1.2462	0.514507
SMAD3	1.66207e-16	1	0.25864	0.964423	0.230852	1.08866	0.256395	0.704398	0.250787	0.438395	0.196095	0.71368	0.169165
SMOC1	1.76677e-08	1	0.0453654	1.44265	0.753871	1.17907	0.207365	1.55323	0.426656	2.42443	0.83867	1.40798	0.796992
SMPDL3A	5.41222e-16	1	0.13118	1.07086	0.223005	1.14639	0.253316	0.784561	0.194022	0.540781	0.21776	0.81765	0.180811
SNAP25	3.02786e-14	1	0.158775	0.993474	0.170887	1.0533	0.190446	0.85542	0.236398	0.524541	0.156398	0.788012	0.202838
SNCA	0.866852	1	0.589038	1.1589	0.731251	1.4757	1.24838	1.30763	1.16685	1.32588	1.16808	1.06003	1.00175
SNRPF	0.00272371	1	0.16874	0.967731	0.17518	1.01805	0.241243	0.887642	0.152804	0.844319	0.342833	0.830535	0.145657
SNX4	0.0501465	1	0.520824	1.09544	0.445599	0.96733	0.441959	1.02329	0.336007	1.42611	0.387591	1.22487	0.675562
SOD1	0.586155	1	0.204426	1.01458	0.206187	1.0755	0.291529	1.07667	0.280638	1.08486	0.204445	0.959717	0.198851
SOD2	0.239652	1	0.325851	1.00013	0.287372	0.965065	0.233091	0.972619	0.328984	0.815278	0.2489	0.960639	0.221596
SOD3	2.30377e-09	1	0.961184	0.644137	0.110374	0.704707	0.343483	0.994256	0.420578	1.41047	0.529551	0.826833	0.220975
SORCS2	0.151339	1	0.344193	1.6653	2.68253	1.14142	0.500663	1.05226	0.823778	0.757999	0.403235	2.20014	4.68482
SOST	0.191003	1	0.100735	1.2307	0.31115	1.09418	0.324176	1.21265	0.594032	1.15177	0.229278	1.32072	0.410451
SPARC	7.9306e-07	1	0.154651	0.75346	0.202316	0.761725	0.2521	0.570477	0.210473	0.504669	0.136359	0.61677	0.174011
SPARCL1	4.21275e-10	1	0.182126	1.11726	0.295032	1.14164	0.27433	1.68901	0.879863	2.55767	0.767619	1.70172	0.613336
SPHK1	0.854988	1	0.252078	1.36083	0.457298	1.39323	0.731562	1.25072	0.516817	1.35779	0.501773	1.36156	0.64417
SPHK2	2.46873e-15	1	0.264006	1.04664	0.223421	1.13765	0.222585	0.847966	0.193363	0.540734	0.177028	0.849978	0.242685
SPINT1	0.0632163	1	0.311848	1.0093	0.397462	0.902494	0.229691	1.07962	0.457825	0.889287	0.386179	1.30893	0.357778
SPINT2	0.090546	1	0.253599	1.01914	0.381459	0.924627	0.399113	0.98285	0.291101	1.19706	0.366738	1.17569	0.287748
SPOCK1	0.00042068	1	0.16508	0.880071	0.116445	0.822824	0.165777	0.776494	0.194545	0.708023	0.141959	0.787905	0.108129
SPOCK2	5.53169e-07	1	0.112789	1.20322	0.455863	1.13241	0.250594	1.73741	0.774315	1.8972	0.731768	1.57728	0.367139
SPON1	7.68118e-17	1	0.196873	1.57242	0.690714	1.43331	0.564992	3.80309	2.2412	5.00855	1.92699	3.09537	1.3561
SPP1	7.74061e-11	1	0.171265	1.22772	0.428166	1.12119	0.115923	1.2937	0.295901	2.52209	1.02462	1.09325	0.205008
SPTAN1	0.000816814	1	0.101572	0.828565	0.087307	0.863199	0.103974	0.7851	0.20182	0.7175	0.150111	0.808716	0.168015
SRC	0.273021	1	0.387546	1.24728	0.616867	0.774316	0.583985	0.8147	0.458224	1.10468	0.644325	1.0385	0.657084
SSRP1	0.144494	1	0.108066	1.07133	0.202109	1.0845	0.153118	1.11713	0.285405	1.31623	0.359233	1.12135	0.257348
SST	1.05304e-06	1	0.13368	1.13378	0.151738	1.0247	0.165898	1.28222	0.215853	1.44372	0.371396	1.24322	0.163567
STAB2	2.86557e-16	1	0.0965709	1.06549	0.245426	1.15221	0.283489	0.819593	0.190248	0.497549	0.194738	0.806308	0.208607
STAT1	0.00047787	1	0.736256	1.17464	0.522961	1.72938	0.803919	1.71462	0.812668	1.82189	0.714947	1.55424	0.607476
STAT3	0.00114702	1	0.496633	1.01835	0.39805	1.01613	0.324771	1.19131	0.423487	1.561	0.418587	1.14181	0.556758
STAT6	0.00107571	1	0.223812	0.969359	0.19986	0.978491	0.192311	0.904845	0.313167	0.712656	0.136556	0.847677	0.238072
STC1	1.15026e-23	1	0.223851	1.04185	0.380468	1.34652	0.509187	2.86943	1.85775	6.23635	2.28063	2.20144	0.871421
STIP1	0.8328	1	0.725074	1.11308	0.531698	1.13087	0.64143	1.1549	0.692137	1.25525	0.512782	1.02801	0.566824
STK16	2.88728e-17	1	0.0537797	1.00562	0.200633	1.01426	0.17781	0.723656	0.135521	0.527302	0.167933	0.771754	0.145057
STK17B	1.26007e-18	1	0.135435	1.0092	0.182462	1.08297	0.176283	0.782861	0.172116	0.483723	0.202221	0.78434	0.192787
STUB1	0.00416991	1	0.264548	1.38052	0.600249	1.71842	0.800193	1.57293	0.407675	2.00017	0.691939	1.71682	0.829981
STX1A	3.8965e-06	1	0.0899814	0.990062	0.151516	0.991695	0.134523	0.88554	0.166034	0.767427	0.159251	0.89591	0.126034
SUMO3	0.0175359	1	0.6888	0.992522	0.403724	0.766644	0.313326	0.824888	0.408751	1.36269	0.630083	1.04799	0.505756
SYNCRIP	2.68969e-07	1	0.150197	1.24925	0.314799	1.27943	0.257783	1.19213	0.357141	0.844178	0.190203	1.09543	0.219812
TACSTD2	0.00840456	1	0.0805571	1.07737	0.234242	1.09909	0.259606	0.98339	0.151425	0.950691	0.214635	0.961767	0.113014
TAGLN2	0.13272	1	0.399358	1.18404	0.58487	0.765326	0.328841	0.744446	0.436231	1.02619	0.503813	1.19146	0.680988
TBK1	0.000647109	1	0.10625	0.880491	0.0911506	0.986326	0.178022	0.869449	0.111315	0.799763	0.142269	0.866318	0.200656
TBP	0.302062	1	0.615808	0.681352	0.261661	0.65516	0.195964	0.625036	0.245181	0.707124	0.220024	0.625559	0.242874
TDGF1	0.0431888	1	0.573935	2.12247	2.05782	1.4985	1.21721	2.73811	3.22628	5.12265	5.6686	1.78247	1.69297
TEC	9.97889e-06	1	0.145879	0.921414	0.230775	0.946038	0.343885	0.749986	0.218416	0.585121	0.173018	0.857325	0.394022
TEK	9.36177e-10	1	0.205196	1.22758	0.286092	1.38104	0.498249	2.13209	0.752578	2.27677	0.795821	1.76428	0.43855
TF	2.33903e-05	1	0.105383	0.98767	0.192858	0.953462	0.108683	0.807317	0.324011	0.392491	0.335186	1.09485	0.263205
TFF1	4.68794e-14	1	0.248544	1.98762	1.34335	2.55741	2.85268	5.58176	6.15339	16.9337	12.963	3.68852	3.2553
TFF2	0.00289796	1	0.102881	1.41145	0.334841	1.39745	0.491448	1.51181	0.582181	1.78636	0.663811	1.44407	0.546181
TFF3	5.42968e-10	1	0.218146	1.50738	0.537226	1.27969	0.348022	2.12401	1.72974	4.56089	3.19283	1.95555	0.873596
TFPI	0.00235052	1	0.379173	1.36099	0.738037	1.61008	0.514052	1.59094	0.669437	2.26098	0.779946	1.33985	0.571814
TG	0.0367749	1	0.0800274	0.887025	0.116877	0.899701	0.140396	0.890237	0.243668	0.777773	0.244808	0.88983	0.228004
TGFB1	0.912355	1	0.0808354	0.941549	0.181441	0.950857	0.124226	0.938129	0.150746	0.924251	0.189582	0.941649	0.15907
TGFB2	0.572121	1	0.0866855	0.907648	0.191149	0.910106	0.134393	0.912424	0.19087	0.863486	0.176216	0.987046	0.423894
TGFB3	0.175601	1	0.213019	0.883375	0.117457	0.908386	0.151827	0.982141	0.16297	1.03259	0.203592	0.960999	0.225767
TGFBI	1.42704e-14	1	0.151409	1.16771	0.38848	1.31852	0.335439	2.46135	1.00796	2.53186	0.594459	1.91942	0.557909
TGFBR2	1.21521e-06	1	0.184699	1.11882	0.281496	1.12108	0.255081	1.00347	0.302504	0.718695	0.181112	1.05918	0.381852
TGFBR3	2.44104e-09	1	0.220909	1.27739	0.443985	1.09986	0.27956	1.74753	0.876267	2.20039	0.551898	1.56722	0.485823
TGM3	0.69682	1	0.658198	1.4854	1.32781	1.37709	1.878	1.48176	2.73623	1.56338	2.19503	1.03682	0.588345
THBS1	0.016537	1	0.358842	0.708239	0.282426	0.519113	0.258847	0.471402	0.328146	0.60798	0.219248	0.607559	0.246567
THBS2	9.57217e-21	1	0.178505	2.36919	2.2767	3.45194	4.56125	22.6676	17.4153	50.3038	26.2391	10.866	9.56483
THBS4	0.00515136	1	0.113808	1.08241	0.488084	0.759908	0.55051	1.33682	0.831747	1.24	0.721619	1.33188	0.567548
THPO	0.109384	1	0.198056	1.52476	0.659012	1.77075	0.88549	1.36029	0.516448	1.29727	0.58302	1.21863	0.442666
TIE1	5.95832e-14	1	0.235924	1.01679	0.338248	1.03831	0.375245	2.09661	0.839721	2.58072	0.916441	1.78358	0.566149
TIMP1	1.5278e-23	1	0.09365	1.34104	0.456672	1.52622	0.476536	4.00825	2.02566	10.96	4.90802	3.22663	2.0269
TIMP2	1.23044e-15	1	0.0850441	1.07993	0.26237	0.896244	0.183573	1.56474	0.46792	2.17508	0.735073	1.56875	0.6228
TIMP3	0.015294	1	0.299343	0.939505	0.401422	0.783491	0.492145	1.16345	0.69084	1.40747	0.642088	1.14915	0.510223
TK1	0.0145388	1	0.21397	0.941621	0.186602	0.991523	0.127299	0.903672	0.137407	0.826233	0.193772	0.862549	0.0958638
TKT	0.526283	1	0.851341	0.968307	0.520355	1.24821	0.667511	1.09552	0.681404	1.03974	0.390424	0.954345	0.439027
TLR2	4.43819e-13	1	0.0725269	1.14192	0.138493	1.20148	0.189798	1.51177	0.374682	2.22844	1.01456	1.28318	0.167415
TLR4	0.192644	1	0.63303	0.952685	0.278388	0.81331	0.163958	1.41987	1.66981	1.0397	0.726139	0.756439	0.130492
TLR4.LY96	6.78256e-09	1	0.12711	1.06626	0.196299	1.10387	0.226038	0.949695	0.156126	0.684973	0.14432	0.919315	0.236934
TMPRSS15	0.00312963	1	0.106844	0.82504	0.103493	0.830111	0.129477	0.766667	0.140063	0.737297	0.168013	0.778755	0.136439
TNC	6.40572e-18	1	0.27955	1.56635	1.01124	1.23902	0.42024	3.01564	1.67682	4.92327	1.40176	2.4099	0.75166
TNF	0.611729	1	0.0921097	0.953239	0.114162	0.956862	0.169131	0.927244	0.22047	0.951243	0.263759	0.935211	0.185413
TNFAIP6	1.09292e-09	1	0.336325	1.35867	0.440965	1.29734	0.282571	2.19359	1.57977	3.29504	1.54131	1.86565	0.737855
TNFRSF10A	0.000435456	1	0.0966861	0.940743	0.160822	0.955869	0.147448	0.916874	0.33561	0.680375	0.137065	0.834049	0.186773
TNFRSF10B	0.170624	1	0.100438	0.961923	0.161099	0.988394	0.166222	1.04552	0.189812	1.05522	0.199843	0.920593	0.136147
TNFRSF10D	2.68767e-07	1	0.111871	1.06262	0.174342	1.16116	0.181811	1.26136	0.268663	1.78832	0.589595	1.13578	0.201416
TNFRSF11A	3.08565e-07	1	0.215204	1.14757	0.266934	1.08037	0.200727	0.918833	0.178934	0.665214	0.18086	0.98972	0.404476
TNFRSF11B	0.00472785	1	0.0978506	1.29338	0.305191	1.34356	0.27456	1.33005	0.352234	1.02877	0.196908	1.26699	0.29237
TNFRSF12A	0.762615	1	0.262718	0.979997	0.177049	1.1046	0.37952	1.16834	0.502342	1.16297	0.49411	1.32617	0.933209
TNFRSF13B	0.0381018	1	0.0429469	1.15475	0.190565	1.16894	0.1817	1.15041	0.24942	0.980264	0.0934338	1.05981	0.113878
TNFRSF13C	1.48688e-18	1	0.112217	0.9781	0.236479	1.022	0.1464	0.761917	0.219212	0.506487	0.150559	0.721852	0.188844
TNFRSF14	0.123571	1	0.0865118	1.11912	0.224794	0.97326	0.116869	0.990152	0.11705	1.13309	0.272335	1.02003	0.180438
TNFRSF17	0.0662306	1	0.173026	1.1093	0.500331	0.862318	0.289941	1.34696	0.809503	1.20463	0.599953	1.24	0.306693
TNFRSF18	0.33772	1	0.196382	1.43991	0.439726	1.31216	0.408899	1.28397	0.299165	1.53185	0.936417	1.20612	0.268869
TNFRSF19	4.13346e-05	1	0.123692	1.05101	0.245675	0.948844	0.254291	1.38019	0.789353	1.88091	1.18379	1.27533	0.280545
TNFRSF1A	3.01195e-20	1	0.200527	1.55483	0.57453	1.535	0.403411	2.46126	0.67494	6.77914	3.59991	2.42491	0.865163
TNFRSF1B	5.01281e-24	1	0.163893	1.75069	0.665704	2.01374	0.60551	3.20075	0.909432	8.22641	3.62786	3.16989	0.901012
TNFRSF21	4.64583e-24	1	0.191613	1.27799	0.44555	1.27101	0.304956	2.98672	1.38117	5.38405	1.71392	2.43146	0.788644
TNFRSF4	0.362149	1	0.190726	0.939842	0.242223	1.10773	0.313361	0.905606	0.179311	1.12383	0.363493	1.04308	0.350137
TNFRSF6B	0.000485703	1	0.0997474	0.980974	0.282075	1.05477	0.484977	1.15796	0.454323	1.36818	0.316759	1.04327	0.384166
TNFRSF8	0.00999687	1	0.118246	0.985368	0.178058	0.947653	0.170367	1.02542	0.217578	1.2216	0.288903	0.999426	0.148449
TNFRSF9	0.823194	1	0.0585865	1.12142	0.141007	1.14034	0.163713	1.11423	0.234375	1.19159	0.392296	1.14436	0.23014
TNFSF11	7.76067e-06	1	0.139668	1.21662	0.192686	1.24518	0.253084	1.17079	0.48209	0.923867	0.470661	1.08262	0.176612
TNFSF12	2.59132e-05	1	0.329758	0.855412	0.166403	0.843959	0.195102	1.04496	0.379302	1.34489	0.580605	0.997719	0.243212
TNFSF13B	1.40113e-14	1	0.294927	1.49498	0.553568	1.55482	0.492112	2.48866	0.853138	4.62603	1.97179	2.4493	1.68487
TNFSF14	0.0336837	1	0.464998	0.837559	0.409337	0.602721	0.273914	0.672622	0.476503	0.62633	0.327687	0.8426	0.381947
TNFSF15	1.32342e-17	1	0.0992788	1.26311	0.290539	1.27066	0.262689	2.11674	0.729355	3.84367	1.81578	1.97051	0.749845
TNFSF18	1.62249e-16	1	0.109528	1.10772	0.162715	1.11205	0.146659	0.981005	0.155573	0.71195	0.159912	0.957284	0.126277
TNFSF4	0.691815	1	0.109756	0.921566	0.12236	0.93039	0.216552	0.939956	0.197041	0.922657	0.237884	1.00883	0.444503
TNFSF8	9.51256e-24	1	0.120314	1.10003	0.226444	1.17699	0.389562	2.76285	1.42121	5.56495	2.04761	2.24202	0.782947
TNFSF9	0.00499458	1	0.252143	0.974803	0.31904	0.912134	0.157757	0.936859	0.139577	0.795815	0.121599	0.889286	0.152513
TNNI2	0.00599319	1	0.903974	2.07879	1.77168	3.86247	3.95216	2.49074	3.51877	3.68489	2.98414	1.42963	0.91802
TNNI3	0.215563	1	0.0912806	1.08216	0.186624	1.35073	0.8609	1.00078	0.196084	1.08552	0.333048	1.01543	0.168235
TNNT2	0.0688396	1	0.141615	1.15399	0.400471	1.21044	0.310029	1.09156	0.607503	0.98329	0.357004	0.929027	0.301125
TOP1	0.597395	1	0.547878	0.861556	0.314304	0.894198	0.291014	0.952195	0.564948	1.11089	0.421686	0.931874	0.421456
TP53	3.12553e-12	1	0.230355	0.915027	0.208659	0.944972	0.228487	0.691659	0.162778	0.52919	0.189434	0.721743	0.125713
TPI1	0.740992	1	0.958471	0.929794	0.517327	1.1072	0.572951	1.0343	0.668107	0.96251	0.381138	0.903277	0.438702
TPM1	8.6302e-07	1	0.0972096	1.14693	0.365711	1.05269	0.177981	0.935991	0.160813	0.739349	0.160812	1.01738	0.332362
TPM2	1.80668e-09	1	0.0980823	1.1625	0.211416	1.23682	0.208447	1.08162	0.279163	0.741878	0.220714	1.02959	0.205779
TPM4	0.116669	1	0.838478	0.897344	0.616768	0.509876	0.369937	0.574354	0.430883	1.04919	0.679081	0.898582	0.602949
TPO	1.3956e-05	1	0.164019	0.888312	0.101779	0.963825	0.156668	0.859081	0.131977	0.759921	0.17394	0.804273	0.08366
TPSB2	0.0275351	1	0.338059	1.70472	0.878324	1.13574	0.704239	1.92154	1.48928	1.48169	1.01851	1.69566	0.836056
TPSG1	0.210291	1	0.0818596	0.980028	0.162737	0.988188	0.150952	0.973308	0.17382	0.922048	0.204687	0.939895	0.105204
TPT1	0.199584	1	0.933028	0.973734	0.525933	0.871523	0.612227	0.800994	0.435832	1.24395	0.550522	1.04657	0.518661
TSLP	0.165537	1	0.0809833	0.970157	0.140628	1.02639	0.210606	0.954963	0.224137	0.89521	0.174308	0.924351	0.171124
TXNDC12	0.00667021	1	0.156098	1.08023	0.209506	1.05812	0.201795	1.11384	0.350854	0.826915	0.223589	1.09821	0.235176
TYK2	3.5027e-15	1	0.135096	1.07075	0.319562	1.03897	0.327456	0.756929	0.305267	0.335177	0.0887101	0.752831	0.294293
TYMS	0.0692018	1	0.133869	0.992236	0.328805	0.915972	0.114014	1.10609	0.337789	1.18041	0.447909	1.11927	0.210935
TYRO3	4.16443e-12	1	0.15013	0.963914	0.0946463	0.974235	0.122923	1.29374	0.261134	1.61998	0.446668	1.20054	0.155862
UBB	6.66558e-12	1	0.335416	1.18263	0.526874	1.70373	1.09657	3.03131	1.46816	6.86628	4.86237	2.19829	1.85588
UBC	0.0498724	1	0.084107	0.962242	0.181468	1.11197	0.280877	1.03134	0.394108	0.953749	0.429505	0.871814	0.141973
UBE2G2	5.89993e-22	1	0.0618454	1.00839	0.15095	0.986022	0.118217	0.750431	0.143057	0.49991	0.137976	0.762233	0.148247
UBE2I	0.837993	1	0.654624	0.947823	0.418889	0.901566	0.329268	0.826023	0.40644	0.868366	0.267587	0.899667	0.360631
UBE2L3	0.201038	1	0.228086	1.28074	0.491567	1.48076	0.638371	1.51054	0.728873	1.53196	0.556414	1.29965	0.52016
UBE2N	0.824545	1	0.817775	1.12479	0.661397	1.11996	0.650666	1.09043	0.817798	1.16041	0.548348	0.990743	0.549708
UCHL1	0.0939982	1	0.0986846	1.00222	0.105565	1.05259	0.157866	0.984174	0.118405	0.923323	0.0855834	0.967915	0.0983791
UFC1	0.000191122	1	0.306138	1.31245	0.40957	1.0833	0.33463	1.17703	0.458984	1.92067	0.689549	1.31928	0.427946
UFM1	0.216035	1	0.541841	1.17745	0.578797	0.9064	0.411762	0.879951	0.437429	1.27269	0.511372	1.20511	0.592661
ULBP1	0.153153	1	0.0734693	0.946082	0.13867	1.06765	0.496001	1.13249	0.365715	0.880029	0.269984	1.05282	0.375989
ULBP2	0.851915	1	0.106743	1.05091	0.293404	1.05233	0.173543	1.10765	0.382623	1.17631	0.498563	1.03333	0.381435
ULBP3	0.000105368	1	0.12821	1.10229	0.186249	1.1515	0.263344	1.19321	0.271841	1.44163	0.273912	1.06296	0.235249
UNC5C	1.37155e-17	1	0.154815	1.2465	0.369488	1.03269	0.228635	1.99839	0.682347	3.13867	1.17225	1.85179	0.642757
UNC5D	0.00152344	1	0.290588	1.31787	0.385585	1.15359	0.503231	1.69164	0.922382	1.87772	0.820152	1.73396	0.613311
USP25	0.257535	1	0.0644209	1.06098	0.115393	1.1043	0.199558	1.21789	0.463525	0.87704	0.217218	1.04532	0.201563
VAV1	0.264929	1	0.728009	1.29684	0.943876	0.779034	0.656152	0.621555	0.48676	0.926137	0.536384	1.17161	0.740279
VCAM1	1.07149e-18	1	0.202062	1.30325	0.434334	1.25125	0.451431	2.47873	1.05116	4.26345	2.10175	2.95353	0.680883
VEGFA	1.26343e-06	1	0.132349	1.0266	0.16953	1.14819	0.200992	0.927553	0.168646	0.816059	0.212242	0.851838	0.160082
VEGFA.1	0.557161	1	0.13724	1.16195	0.554316	1.09995	0.513018	0.977634	0.576312	1.45634	0.703614	0.875843	0.211464
VEGFC	0.00127096	1	0.126493	1.07536	0.157702	1.21999	0.451628	1.23997	0.272869	1.43048	0.348036	1.16798	0.250112
VIP	0.492558	1	0.146838	1.05997	0.274721	1.14363	0.326882	1.17243	0.478346	1.06385	0.272985	0.968726	0.270301
VTA1	0.736925	1	0.876558	0.902683	0.544974	0.822327	0.609622	0.67395	0.484799	0.969177	0.591458	0.97768	0.636861
VTN	0.0707342	1	0.274943	1.02296	0.265115	1.00807	0.281677	0.989852	0.371327	0.806118	0.379999	0.902138	0.34397
VWF	1.87557e-13	1	0.152833	1.30362	0.369138	1.58838	0.498544	2.34507	1.24317	4.44523	1.72155	2.47578	0.797384
WFIKKN1	1.56423e-07	1	0.0775916	0.865793	0.283392	0.77535	0.132131	0.764189	0.322937	0.55235	0.11661	0.767794	0.186436
WFIKKN2	1.8174e-07	1	0.226848	1.5555	0.652784	1.60625	0.593655	2.48069	1.27366	3.53081	1.87517	2.12301	0.79809
WIF1	0.0587512	1	0.138971	1.06304	0.132711	1.03664	0.131911	1.22442	0.292549	1.18152	0.301197	1.16545	0.203326
WISP1	9.91017e-14	1	0.128477	1.01808	0.216577	1.01929	0.21722	0.738347	0.221924	0.479715	0.212946	0.756887	0.227781
WISP3	0.0294661	1	0.110082	1.00175	0.11262	0.98039	0.120656	1.21194	0.900415	0.871601	0.154091	1.01227	0.135084
WNK3	0.606935	1	0.70114	0.847397	0.393793	1.08613	0.697771	1.0142	0.613049	1.05613	0.357922	0.831532	0.386975
WNT7A	0.233909	1	0.0915461	0.88873	0.170039	0.960898	0.320379	0.868247	0.233175	0.874542	0.389399	0.897839	0.20533
XCL1	0.000841243	1	0.0759377	0.888755	0.10147	0.891924	0.121334	0.828807	0.147229	0.780091	0.135276	0.906654	0.133779
XPNPEP1	7.55501e-06	1	0.642387	1.31413	0.533991	1.82007	1.141	1.77463	0.471295	2.50525	0.990121	1.92497	0.844148
XRCC6	0.645578	1	0.608669	0.794181	0.269504	0.928832	0.411948	0.956579	0.513834	1.06336	0.439181	0.936362	0.479749
YES1	3.21431e-12	1	0.126354	1.1955	0.309003	1.51711	0.272494	1.5932	0.296277	2.2152	0.648418	1.55792	0.347312
YWHAB	0.00106176	1	0.761692	0.919611	0.55543	0.883377	0.361097	1.09769	0.586347	1.5893	0.5479	1.03074	0.592394
YWHAB.YWHAE.YWHAG.YWHAH.YWHAQ.YWHAZ.SFN	5.72653e-07	1	0.32524	0.962061	0.18795	1.17256	0.478641	1.30254	0.69257	2.19055	0.774901	1.22598	0.534566
YWHAE	3.66552e-05	1	0.361961	1.58459	0.556927	2.32949	1.1047	2.73575	1.48987	2.39188	0.904461	1.83939	0.485706
YWHAQ	0.00546256	1	0.0702995	1.0081	0.127218	1.09355	0.150333	0.96017	0.100263	0.937119	0.147508	0.959496	0.147325
YWHAZ	4.0621e-06	1	0.59299	0.961188	0.427215	0.860619	0.339413	1.11613	0.376233	1.85766	0.580289	1.11987	0.56892
ZAP70	4.33189e-20	1	0.0663747	1.00689	0.223384	1.13527	0.23027	0.741908	0.175052	0.446915	0.200378	0.739204	0.146715
ZNRF3	0.083292	1	0.0611416	1.11044	0.349883	1.15784	0.690107	1.19048	0.39456	0.907164	0.153718	1.42284	0.85061
